# Supplementary material for: Downregulation of KLF10 contributes to the regeneration of survived renal tubular cells in cisplatin-induced acute kidney injury via ZBTB7A-KLF10-PTEN axis
Source: Cell Death Discov. 2023 Mar 6;9:82. doi: 10.1038/s41420-023-01381-6 (PMC9988960; doi:10.1038/s41420-023-01381-6)
Supplement: Supplementary file 2 — Supplementary Mass Spectrometry Data [file 41420_2023_1381_MOESM2_ESM.xlsx]

## Sheet: Sheet1
Control Group					High Density Group					TGFbeta Group
Accession	Gene Symbol	Description	MW [kDa]		Accession	Gene Symbol	Description	MW [kDa]		Accession	Gene Symbol	Description	MW [kDa]
E2QWC9	MCCC2	Methylcrotonoyl-CoA carboxylase 2 OS=Canis lupus familiaris OX=9615 GN=MCCC2 PE=4 SV=2	61.5		J9P3K0	MYOF	Myoferlin OS=Canis lupus familiaris OX=9615 GN=MYOF PE=3 SV=1	234.4		E2RQ08	RPN1	Dolichyl-diphosphooligosaccharide--protein glycosyltransferase subunit 1 OS=Canis lupus familiaris OX=9615 GN=RPN1 PE=1 SV=1	68.5
F6XFZ9	MCCC1	Methylcrotonoyl-CoA carboxylase 1 OS=Canis lupus familiaris OX=9615 GN=MCCC1 PE=4 SV=1	80.1		F6XFZ9	MCCC1	Methylcrotonoyl-CoA carboxylase 1 OS=Canis lupus familiaris OX=9615 GN=MCCC1 PE=4 SV=1	80.1		J9P3K0	MYOF	Myoferlin OS=Canis lupus familiaris OX=9615 GN=MYOF PE=3 SV=1	234.4
Q6TEQ7	ANXA2	Annexin A2 OS=Canis lupus familiaris OX=9615 GN=ANXA2 PE=1 SV=1	38.6		E2RQ08	RPN1	Dolichyl-diphosphooligosaccharide--protein glycosyltransferase subunit 1 OS=Canis lupus familiaris OX=9615 GN=RPN1 PE=1 SV=1	68.5		F6XFZ9	MCCC1	Methylcrotonoyl-CoA carboxylase 1 OS=Canis lupus familiaris OX=9615 GN=MCCC1 PE=4 SV=1	80.1
A0A140T8E6	JUP	Junction plakoglobin OS=Canis lupus familiaris OX=9615 GN=JUP PE=3 SV=1	81.7		E2QWC9	MCCC2	Methylcrotonoyl-CoA carboxylase 2 OS=Canis lupus familiaris OX=9615 GN=MCCC2 PE=4 SV=2	61.5		Q6TEQ7	ANXA2	Annexin A2 OS=Canis lupus familiaris OX=9615 GN=ANXA2 PE=1 SV=1	38.6
E2REU6	KRT18	IF rod domain-containing protein OS=Canis lupus familiaris OX=9615 GN=KRT18 PE=3 SV=3	48.2		F1PEI2	CKAP4	Cytoskeleton associated protein 4 OS=Canis lupus familiaris OX=9615 GN=CKAP4 PE=4 SV=2	65.4		E2REU6	KRT18	IF rod domain-containing protein OS=Canis lupus familiaris OX=9615 GN=KRT18 PE=3 SV=3	48.2
F2Z4P2	RPL7A	60S ribosomal protein L7a OS=Canis lupus familiaris OX=9615 GN=RPL7A PE=3 SV=3	30		E2REU6	KRT18	IF rod domain-containing protein OS=Canis lupus familiaris OX=9615 GN=KRT18 PE=3 SV=3	48.2		E2R4J2	TMPO	Thymopoietin OS=Canis lupus familiaris OX=9615 GN=TMPO PE=3 SV=1	50.5
F1PYU9	KRT10	Keratin, type I cytoskeletal 10 OS=Canis lupus familiaris OX=9615 GN=KRT10 PE=3 SV=2	57.7		J9P0V9	DDX3X	RNA helicase OS=Canis lupus familiaris OX=9615 GN=DDX3X PE=3 SV=1	73.2		F1PEI2	CKAP4	Cytoskeleton associated protein 4 OS=Canis lupus familiaris OX=9615 GN=CKAP4 PE=4 SV=2	65.4
E2RCZ6	H2AFY; LOC481514	Core histone macro-H2A OS=Canis lupus familiaris OX=9615 GN=MACROH2A1 PE=4 SV=3	39.1		A0A140T8E6	JUP	Junction plakoglobin OS=Canis lupus familiaris OX=9615 GN=JUP PE=3 SV=1	81.7		Q6EIY9	KRT1	Keratin, type II cytoskeletal 1 OS=Canis lupus familiaris OX=9615 GN=KRT1 PE=2 SV=1	63.8
F2Z4Q1	RPS4X	40S ribosomal protein S4 OS=Canis lupus familiaris OX=9615 GN=RPS4X PE=3 SV=1	29.6		E2R0T6	HSPA8	Heat shock protein family A (Hsp70) member 8 OS=Canis lupus familiaris OX=9615 GN=HSPA8 PE=3 SV=1	70.9		E2QWC9	MCCC2	Methylcrotonoyl-CoA carboxylase 2 OS=Canis lupus familiaris OX=9615 GN=MCCC2 PE=4 SV=2	61.5
E2R436	LOC100855690; RPA1	Replication protein A subunit OS=Canis lupus familiaris OX=9615 GN=RPA1 PE=3 SV=1	68.4		Q6TEQ7	ANXA2	Annexin A2 OS=Canis lupus familiaris OX=9615 GN=ANXA2 PE=1 SV=1	38.6		F1PYU9	KRT10	Keratin, type I cytoskeletal 10 OS=Canis lupus familiaris OX=9615 GN=KRT10 PE=3 SV=2	57.7
E2RJ79	HSD17B12	Hydroxysteroid 17-beta dehydrogenase 12 OS=Canis lupus familiaris OX=9615 GN=HSD17B12 PE=3 SV=1	34.4		E2R9S7	CTNNA1	Catenin alpha 1 OS=Canis lupus familiaris OX=9615 GN=CTNNA1 PE=3 SV=1	100.1		F1P8K1	HNRNPUL2	Uncharacterized protein OS=Canis lupus familiaris OX=9615 GN=HNRNPUL2 PE=4 SV=2	85.1
F1PRZ1	VDAC1	Voltage-dependent anion-selective channel protein 1 OS=Canis lupus familiaris OX=9615 GN=VDAC1 PE=3 SV=2	30.7		E2QTQ8	SQRDL; SQOR	Pyr_redox_2 domain-containing protein OS=Canis lupus familiaris OX=9615 GN=SQOR PE=4 SV=1	49.9		A0A140T8E6	JUP	Junction plakoglobin OS=Canis lupus familiaris OX=9615 GN=JUP PE=3 SV=1	81.7
E2R0T6	HSPA8	Heat shock protein family A (Hsp70) member 8 OS=Canis lupus familiaris OX=9615 GN=HSPA8 PE=3 SV=1	70.9		E2R436	LOC100855690; RPA1	Replication protein A subunit OS=Canis lupus familiaris OX=9615 GN=RPA1 PE=3 SV=1	68.4		F1PFM5	LAMB3	Laminin subunit beta 3 OS=Canis lupus familiaris OX=9615 GN=LAMB3 PE=4 SV=3	129.4
F1PUX4	RPLP0	60S acidic ribosomal protein P0 OS=Canis lupus familiaris OX=9615 GN=RPLP0 PE=3 SV=1	34.3		F1PIC7	HSPA5	78 kDa glucose-regulated protein OS=Canis lupus familiaris OX=9615 GN=HSPA5 PE=3 SV=2	72.2		Q2KM16	OAS2	2'-5' oligoadenylate synthase OS=Canis lupus familiaris OX=9615 GN=OAS2 PE=2 SV=1	77.9
E2R4J2	TMPO	Thymopoietin OS=Canis lupus familiaris OX=9615 GN=TMPO PE=3 SV=1	50.5		J9NY67	EIF4A1	RNA helicase OS=Canis lupus familiaris OX=9615 PE=3 SV=1	46.1		J9NYU7	XRCC5	X-ray repair cross complementing 5 OS=Canis lupus familiaris OX=9615 GN=XRCC5 PE=3 SV=1	92.9
E2RDZ4	EIF4A3	RNA helicase OS=Canis lupus familiaris OX=9615 GN=EIF4A3 PE=3 SV=1	46.8		F1PLN7	MATR3	Uncharacterized protein OS=Canis lupus familiaris OX=9615 GN=MATR3 PE=4 SV=2	94.6		F1PLN7	MATR3	Uncharacterized protein OS=Canis lupus familiaris OX=9615 GN=MATR3 PE=4 SV=2	94.6
E2RFR0	RPS8	40S ribosomal protein S8 OS=Canis lupus familiaris OX=9615 GN=RPS8 PE=3 SV=1	24.2		F2Z4P2	RPL7A	60S ribosomal protein L7a OS=Canis lupus familiaris OX=9615 GN=RPL7A PE=3 SV=3	30		F2Z4P2	RPL7A	60S ribosomal protein L7a OS=Canis lupus familiaris OX=9615 GN=RPL7A PE=3 SV=3	30
E2R9V0	RPL10A	Ribosomal protein OS=Canis lupus familiaris OX=9615 GN=RPL10A PE=3 SV=3	24.8		Q2KM16	OAS2	2'-5' oligoadenylate synthase OS=Canis lupus familiaris OX=9615 GN=OAS2 PE=2 SV=1	77.9		J9P0V9	DDX3X	RNA helicase OS=Canis lupus familiaris OX=9615 GN=DDX3X PE=3 SV=1	73.2
E2QU53	NOP56	NOP56 ribonucleoprotein OS=Canis lupus familiaris OX=9615 GN=NOP56 PE=3 SV=1	66.4		E2RH47	RPS3	40S ribosomal protein S3 OS=Canis lupus familiaris OX=9615 GN=RPS3 PE=1 SV=1	26.7		E2RKJ1	KIAA1967; CCAR2	Cell cycle and apoptosis regulator 2 OS=Canis lupus familiaris OX=9615 GN=CCAR2 PE=4 SV=2	102.1
Q5TJE9	RPS18	40S ribosomal protein S18 OS=Canis lupus familiaris OX=9615 GN=RPS18 PE=1 SV=3	17.7		J9PA19	TMEM43	Transmembrane protein 43 OS=Canis lupus familiaris OX=9615 GN=TMEM43 PE=3 SV=1	44.9		E2R436	LOC100855690; RPA1	Replication protein A subunit OS=Canis lupus familiaris OX=9615 GN=RPA1 PE=3 SV=1	68.4
E2RH47	RPS3	40S ribosomal protein S3 OS=Canis lupus familiaris OX=9615 GN=RPS3 PE=1 SV=1	26.7		F2Z4Q1	RPS4X	40S ribosomal protein S4 OS=Canis lupus familiaris OX=9615 GN=RPS4X PE=3 SV=1	29.6		E2R0T6	HSPA8	Heat shock protein family A (Hsp70) member 8 OS=Canis lupus familiaris OX=9615 GN=HSPA8 PE=3 SV=1	70.9
F1PEI2	CKAP4	Cytoskeleton associated protein 4 OS=Canis lupus familiaris OX=9615 GN=CKAP4 PE=4 SV=2	65.4		Q6EIY9	KRT1	Keratin, type II cytoskeletal 1 OS=Canis lupus familiaris OX=9615 GN=KRT1 PE=2 SV=1	63.8		E2RLS3	HSP90AB1	HATPase_c domain-containing protein OS=Canis lupus familiaris OX=9615 GN=HSP90AB1 PE=3 SV=2	83.2
Q9XSU0	RPL13A	60S ribosomal protein L13a OS=Canis lupus familiaris OX=9615 GN=RPL13A PE=1 SV=2	23.5		F1PRZ1	VDAC1	Voltage-dependent anion-selective channel protein 1 OS=Canis lupus familiaris OX=9615 GN=VDAC1 PE=3 SV=2	30.7		F1PUX4	RPLP0	60S acidic ribosomal protein P0 OS=Canis lupus familiaris OX=9615 GN=RPLP0 PE=3 SV=1	34.3
F1PLN7	MATR3	Uncharacterized protein OS=Canis lupus familiaris OX=9615 GN=MATR3 PE=4 SV=2	94.6		P18067	RAB7A	Ras-related protein Rab-7a OS=Canis lupus familiaris OX=9615 GN=RAB7A PE=1 SV=1	23.5		F1PRZ1	VDAC1	Voltage-dependent anion-selective channel protein 1 OS=Canis lupus familiaris OX=9615 GN=VDAC1 PE=3 SV=2	30.7
E2R9T6	ILF2	Interleukin enhancer binding factor 2 OS=Canis lupus familiaris OX=9615 GN=ILF2 PE=4 SV=3	43		F1PRC5	SLC3A2	Solute carrier family 3 member 2 OS=Canis lupus familiaris OX=9615 GN=SLC3A2 PE=4 SV=2	58.5		E2RFV7	HNRNPA3	Heterogeneous nuclear ribonucleoprotein A3 OS=Canis lupus familiaris OX=9615 GN=HNRNPA3 PE=4 SV=2	39.6
Q9XSU7	RPL27	60S ribosomal protein L27 OS=Canis lupus familiaris OX=9615 GN=RPL27 PE=2 SV=3	15.8		E2QU53	NOP56	NOP56 ribonucleoprotein OS=Canis lupus familiaris OX=9615 GN=NOP56 PE=3 SV=1	66.4		J9NY67	EIF4A1	RNA helicase OS=Canis lupus familiaris OX=9615 PE=3 SV=1	46.1
E2R574	EEF1G	Elongation factor 1-gamma OS=Canis lupus familiaris OX=9615 GN=EEF1G PE=4 SV=1	50.1		E2QZ61	ATAD3B; ATAD3A	AAA domain-containing protein OS=Canis lupus familiaris OX=9615 GN=ATAD3A PE=4 SV=1	66.6		E2RE36	HNRNPR	Heterogeneous nuclear ribonucleoprotein R OS=Canis lupus familiaris OX=9615 GN=HNRNPR PE=4 SV=2	70.9
E2R4F5	RPL13	60S ribosomal protein L13 OS=Canis lupus familiaris OX=9615 GN=RPL13 PE=3 SV=1	24.3		E2R8C9	MOGS	Mannosyl-oligosaccharide glucosidase OS=Canis lupus familiaris OX=9615 GN=MOGS PE=3 SV=1	92.3		E2QUU5	HSPD1	60 kDa chaperonin OS=Canis lupus familiaris OX=9615 GN=HSPD1 PE=3 SV=2	61
Q6EIY9	KRT1	Keratin, type II cytoskeletal 1 OS=Canis lupus familiaris OX=9615 GN=KRT1 PE=2 SV=1	63.8		F1PYU9	KRT10	Keratin, type I cytoskeletal 10 OS=Canis lupus familiaris OX=9615 GN=KRT10 PE=3 SV=2	57.7		J9PA19	TMEM43	Transmembrane protein 43 OS=Canis lupus familiaris OX=9615 GN=TMEM43 PE=3 SV=1	44.9
F1PRL5	SLC25A5	ADP/ATP translocase OS=Canis lupus familiaris OX=9615 GN=SLC25A5 PE=3 SV=2	33		E2RE36	HNRNPR	Heterogeneous nuclear ribonucleoprotein R OS=Canis lupus familiaris OX=9615 GN=HNRNPR PE=4 SV=2	70.9		E2RFR0	RPS8	40S ribosomal protein S8 OS=Canis lupus familiaris OX=9615 GN=RPS8 PE=3 SV=1	24.2
F2Z4N5	RPS11	40S ribosomal protein S11 OS=Canis lupus familiaris OX=9615 GN=RPS11 PE=3 SV=1	18.4		E2RJ79	HSD17B12	Hydroxysteroid 17-beta dehydrogenase 12 OS=Canis lupus familiaris OX=9615 GN=HSD17B12 PE=3 SV=1	34.4		E2RH47	RPS3	40S ribosomal protein S3 OS=Canis lupus familiaris OX=9615 GN=RPS3 PE=1 SV=1	26.7
J9NXG7	GPX8	Glutathione peroxidase OS=Canis lupus familiaris OX=9615 GN=GPX8 PE=3 SV=1	24		J9NYU7	XRCC5	X-ray repair cross complementing 5 OS=Canis lupus familiaris OX=9615 GN=XRCC5 PE=3 SV=1	92.9		E2RJ79	HSD17B12	Hydroxysteroid 17-beta dehydrogenase 12 OS=Canis lupus familiaris OX=9615 GN=HSD17B12 PE=3 SV=1	34.4
E2RQ08	RPN1	Dolichyl-diphosphooligosaccharide--protein glycosyltransferase subunit 1 OS=Canis lupus familiaris OX=9615 GN=RPN1 PE=1 SV=1	68.5		E2RFV7	HNRNPA3	Heterogeneous nuclear ribonucleoprotein A3 OS=Canis lupus familiaris OX=9615 GN=HNRNPA3 PE=4 SV=2	39.6		E2QWY5	NDUFB10	Complex I-PDSW OS=Canis lupus familiaris OX=9615 GN=NDUFB10 PE=3 SV=1	20.9
J9PAY8	TOP2A	DNA topoisomerase 2 OS=Canis lupus familiaris OX=9615 GN=TOP2A PE=3 SV=1	175.8		P63091	GNAS	Guanine nucleotide-binding protein G(s) subunit alpha OS=Canis lupus familiaris OX=9615 GN=GNAS PE=2 SV=1	45.6		E2RND8	PTRH2	Aminoacyl-tRNA hydrolase OS=Canis lupus familiaris OX=9615 GN=PTRH2 PE=4 SV=1	19.2
E2RND8	PTRH2	Aminoacyl-tRNA hydrolase OS=Canis lupus familiaris OX=9615 GN=PTRH2 PE=4 SV=1	19.2		F1PAA9	CDH1	Cadherin-1 OS=Canis lupus familiaris OX=9615 GN=CDH1 PE=1 SV=2	97.7		F1Q0B0	NCL	Nucleolin OS=Canis lupus familiaris OX=9615 GN=NCL PE=4 SV=2	77.4
E2RI34	RPL27A	60S ribosomal protein L27a OS=Canis lupus familiaris OX=9615 GN=RPL27A PE=3 SV=1	16.6		E2RKJ1	KIAA1967; CCAR2	Cell cycle and apoptosis regulator 2 OS=Canis lupus familiaris OX=9615 GN=CCAR2 PE=4 SV=2	102.1		E2R574	EEF1G	Elongation factor 1-gamma OS=Canis lupus familiaris OX=9615 GN=EEF1G PE=4 SV=1	50.1
F1PIC7	HSPA5	78 kDa glucose-regulated protein OS=Canis lupus familiaris OX=9615 GN=HSPA5 PE=3 SV=2	72.2		F1P8K1	HNRNPUL2	Uncharacterized protein OS=Canis lupus familiaris OX=9615 GN=HNRNPUL2 PE=4 SV=2	85.1		E2R1A0	LOC607025; YBX1	CSD domain-containing protein OS=Canis lupus familiaris OX=9615 GN=YBX1 PE=4 SV=3	35.9
F1PQN3	FBL	Fibrillarin OS=Canis lupus familiaris OX=9615 GN=FBL PE=3 SV=2	33.3		Q5TJE9	RPS18	40S ribosomal protein S18 OS=Canis lupus familiaris OX=9615 GN=RPS18 PE=1 SV=3	17.7		E2RRB7	VAPB	VAMP associated protein B and C OS=Canis lupus familiaris OX=9615 GN=VAPB PE=4 SV=1	27.1
E2RR58	RPL12	60S ribosomal protein L12 OS=Canis lupus familiaris OX=9615 GN=RPL12 PE=1 SV=1	17.8		E2R1A0	LOC607025; YBX1	CSD domain-containing protein OS=Canis lupus familiaris OX=9615 GN=YBX1 PE=4 SV=3	35.9		E2RR58	RPL12	60S ribosomal protein L12 OS=Canis lupus familiaris OX=9615 GN=RPL12 PE=1 SV=1	17.8
J9NX80	LOC100855921; MISP	Mitotic spindle positioning OS=Canis lupus familiaris OX=9615 GN=MISP PE=4 SV=1	66.2		P33724	CAV1	Caveolin-1 OS=Canis lupus familiaris OX=9615 GN=CAV1 PE=1 SV=1	20.6		E2R580	VAPA	VAMP associated protein A OS=Canis lupus familiaris OX=9615 GN=VAPA PE=4 SV=1	27.8
E2RST4	SSBP1; LOC100855532	Single-stranded DNA-binding protein, mitochondrial OS=Canis lupus familiaris OX=9615 GN=SSBP1 PE=3 SV=1	17.2		E2R5G6	RRAS	RAS related OS=Canis lupus familiaris OX=9615 GN=RRAS PE=4 SV=1	23.6		F1PIC7	HSPA5	78 kDa glucose-regulated protein OS=Canis lupus familiaris OX=9615 GN=HSPA5 PE=3 SV=2	72.2
E2RHX1	LYAR	Ly1 antibody reactive OS=Canis lupus familiaris OX=9615 GN=LYAR PE=4 SV=2	43		F2Z4N5	RPS11	40S ribosomal protein S11 OS=Canis lupus familiaris OX=9615 GN=RPS11 PE=3 SV=1	18.4		E2R9V0	RPL10A	Ribosomal protein OS=Canis lupus familiaris OX=9615 GN=RPL10A PE=3 SV=3	24.8
E2RE36	HNRNPR	Heterogeneous nuclear ribonucleoprotein R OS=Canis lupus familiaris OX=9615 GN=HNRNPR PE=4 SV=2	70.9		F1PUX4	RPLP0	60S acidic ribosomal protein P0 OS=Canis lupus familiaris OX=9615 GN=RPLP0 PE=3 SV=1	34.3		Q9XSU7	RPL27	60S ribosomal protein L27 OS=Canis lupus familiaris OX=9615 GN=RPL27 PE=2 SV=3	15.8
E2RP05	RPS6	40S ribosomal protein S6 OS=Canis lupus familiaris OX=9615 GN=RPS6 PE=3 SV=1	28.7		E2RFR0	RPS8	40S ribosomal protein S8 OS=Canis lupus familiaris OX=9615 GN=RPS8 PE=3 SV=1	24.2		E2RNT3	DHX9	DEAH box protein 9 OS=Canis lupus familiaris OX=9615 GN=DHX9 PE=3 SV=1	141.2
E2QUA8	COX4I1	Cytochrome c oxidase subunit 4 OS=Canis lupus familiaris OX=9615 GN=COX4I1 PE=3 SV=1	19.6		E2R9V0	RPL10A	Ribosomal protein OS=Canis lupus familiaris OX=9615 GN=RPL10A PE=3 SV=3	24.8		Q28298	RRBP1	Ribosome-binding protein 1 OS=Canis lupus familiaris OX=9615 GN=RRBP1 PE=2 SV=1	164.5
E2RLS3	HSP90AB1	HATPase_c domain-containing protein OS=Canis lupus familiaris OX=9615 GN=HSP90AB1 PE=3 SV=2	83.2		F1PRS5	ATP13A1	ATPase 13A1 OS=Canis lupus familiaris OX=9615 GN=ATP13A1 PE=3 SV=2	133.1		F6XIK8	SYNCRIP	Synaptotagmin binding cytoplasmic RNA interacting protein OS=Canis lupus familiaris OX=9615 GN=SYNCRIP PE=4 SV=1	62.6
F1PDG4	UBB	Uncharacterized protein OS=Canis lupus familiaris OX=9615 GN=UBB PE=4 SV=2	25.7		E2RIQ8	RPS5	Ribosomal protein S5 OS=Canis lupus familiaris OX=9615 GN=RPS5 PE=3 SV=1	22.9		E2RP05	RPS6	40S ribosomal protein S6 OS=Canis lupus familiaris OX=9615 GN=RPS6 PE=3 SV=1	28.7
P33724	CAV1	Caveolin-1 OS=Canis lupus familiaris OX=9615 GN=CAV1 PE=1 SV=1	20.6		E2RDF9	HP1BP3	Heterochromatin protein 1-binding protein 3 OS=Canis lupus familiaris OX=9615 GN=HP1BP3 PE=4 SV=1	61.3		Q5TJE9	RPS18	40S ribosomal protein S18 OS=Canis lupus familiaris OX=9615 GN=RPS18 PE=1 SV=3	17.7
F1PF85	RPL14	60S ribosomal protein L14 OS=Canis lupus familiaris OX=9615 GN=RPL14 PE=3 SV=2	23		E2R580	VAPA	VAMP associated protein A OS=Canis lupus familiaris OX=9615 GN=VAPA PE=4 SV=1	27.8		F1Q424	RPL6	60S ribosomal protein L6 OS=Canis lupus familiaris OX=9615 GN=RPL6 PE=3 SV=1	32.6
J9NZJ6	PICALM	Phosphatidylinositol binding clathrin assembly protein OS=Canis lupus familiaris OX=9615 GN=PICALM PE=3 SV=1	68.9		E2RST4	SSBP1; LOC100855532	Single-stranded DNA-binding protein, mitochondrial OS=Canis lupus familiaris OX=9615 GN=SSBP1 PE=3 SV=1	17.2		F1PWL7	TOMM40	Translocase of outer mitochondrial membrane 40 OS=Canis lupus familiaris OX=9615 GN=TOMM40 PE=3 SV=2	37.6
E2RIA8	RPL8	60S ribosomal protein L8 OS=Canis lupus familiaris OX=9615 GN=RPL8 PE=3 SV=1	28		E2RP67	TBL2	Transducin beta like 2 OS=Canis lupus familiaris OX=9615 GN=TBL2 PE=4 SV=1	50		F1P9T5	FKBP11	Peptidylprolyl isomerase OS=Canis lupus familiaris OX=9615 GN=FKBP11 PE=4 SV=2	22.6
F1Q0B0	NCL	Nucleolin OS=Canis lupus familiaris OX=9615 GN=NCL PE=4 SV=2	77.4		E2RRB7	VAPB	VAMP associated protein B and C OS=Canis lupus familiaris OX=9615 GN=VAPB PE=4 SV=1	27.1		E2RIQ8	RPS5	Ribosomal protein S5 OS=Canis lupus familiaris OX=9615 GN=RPS5 PE=3 SV=1	22.9
E2QZ61	ATAD3B; ATAD3A	AAA domain-containing protein OS=Canis lupus familiaris OX=9615 GN=ATAD3A PE=4 SV=1	66.6		E2RMY0	TMEM33	Transmembrane protein 33 OS=Canis lupus familiaris OX=9615 GN=TMEM33 PE=3 SV=1	27.8		E2RF18	CYB5R1	NADH-cytochrome b5 reductase OS=Canis lupus familiaris OX=9615 GN=CYB5R1 PE=3 SV=1	33.9
F1Q424	RPL6	60S ribosomal protein L6 OS=Canis lupus familiaris OX=9615 GN=RPL6 PE=3 SV=1	32.6		E2RLB2	RALB	Small monomeric GTPase OS=Canis lupus familiaris OX=9615 GN=RALB PE=3 SV=1	23.4		E2RIA8	RPL8	60S ribosomal protein L8 OS=Canis lupus familiaris OX=9615 GN=RPL8 PE=3 SV=1	28
E2R7S5	RSL1D1	Ribosomal L1 domain containing 1 OS=Canis lupus familiaris OX=9615 GN=RSL1D1 PE=4 SV=2	54.9		E2R9T6	ILF2	Interleukin enhancer binding factor 2 OS=Canis lupus familiaris OX=9615 GN=ILF2 PE=4 SV=3	43		E2R514	NDUFV1	NADH dehydrogenase [ubiquinone] flavoprotein 1, mitochondrial OS=Canis lupus familiaris OX=9615 GN=NDUFV1 PE=3 SV=1	50.7
E2RR33	SF3B3	Splicing factor 3b subunit 3 OS=Canis lupus familiaris OX=9615 GN=SF3B3 PE=4 SV=2	135.5		E2RL34	RPL18A	60S ribosomal protein L18a OS=Canis lupus familiaris OX=9615 GN=RPL18A PE=3 SV=1	20.8		P18067	RAB7A	Ras-related protein Rab-7a OS=Canis lupus familiaris OX=9615 GN=RAB7A PE=1 SV=1	23.5
E2R655	MTA2	Metastasis associated 1 family member 2 OS=Canis lupus familiaris OX=9615 GN=MTA2 PE=4 SV=1	75		J9NXG7	GPX8	Glutathione peroxidase OS=Canis lupus familiaris OX=9615 GN=GPX8 PE=3 SV=1	24		E2QXF3	RPL15	60S ribosomal protein L15 OS=Canis lupus familiaris OX=9615 GN=RPL15 PE=1 SV=1	24.1
E2QSF4	TUBB	Tubulin beta chain OS=Canis lupus familiaris OX=9615 GN=TUBB PE=3 SV=1	49.6		E2QUU5	HSPD1	60 kDa chaperonin OS=Canis lupus familiaris OX=9615 GN=HSPD1 PE=3 SV=2	61		F1P6A4	COX5A	Cytochrome c oxidase polypeptide Va OS=Canis lupus familiaris OX=9615 GN=COX5A PE=3 SV=2	16.7
E2QTQ8	SQRDL; SQOR	Pyr_redox_2 domain-containing protein OS=Canis lupus familiaris OX=9615 GN=SQOR PE=4 SV=1	49.9		Q28259	GAPDH	Glyceraldehyde-3-phosphate dehydrogenase OS=Canis lupus familiaris OX=9615 GN=GAPDH PE=2 SV=3	35.8		E2RBB4	NAT10	RNA cytidine acetyltransferase OS=Canis lupus familiaris OX=9615 GN=NAT10 PE=3 SV=1	115.7
Q6EIZ1	KRT2	Keratin, type II cytoskeletal 2 epidermal OS=Canis lupus familiaris OX=9615 GN=KRT2 PE=2 SV=1	64.5		E2RLQ9	VCP	15S Mg(2+)-ATPase p97 subunit OS=Canis lupus familiaris OX=9615 GN=VCP PE=3 SV=3	89.2		E2R0R3	SEMA3C	Semaphorin-3C OS=Canis lupus familiaris OX=9615 GN=SEMA3C PE=3 SV=2	85.1
E2R9Y9	RPLP2	60S acidic ribosomal protein P2 OS=Canis lupus familiaris OX=9615 GN=RPLP2 PE=3 SV=1	11.7		E2R9G7	RPL11	60S ribosomal protein L11 OS=Canis lupus familiaris OX=9615 GN=RPL11 PE=3 SV=2	20.2		F1PRL5	SLC25A5	ADP/ATP translocase OS=Canis lupus familiaris OX=9615 GN=SLC25A5 PE=3 SV=2	33
E2RST6	STC1	Stanniocalcin 1 OS=Canis lupus familiaris OX=9615 GN=STC1 PE=3 SV=1	27.5		F1PI25	SFXN1	Sidoreflexin OS=Canis lupus familiaris OX=9615 GN=SFXN1 PE=3 SV=2	35.7		Q9XSU0	RPL13A	60S ribosomal protein L13a OS=Canis lupus familiaris OX=9615 GN=RPL13A PE=1 SV=2	23.5
Q28259	GAPDH	Glyceraldehyde-3-phosphate dehydrogenase OS=Canis lupus familiaris OX=9615 GN=GAPDH PE=2 SV=3	35.8		F1Q0B0	NCL	Nucleolin OS=Canis lupus familiaris OX=9615 GN=NCL PE=4 SV=2	77.4		J9JHJ2	RPSA	40S ribosomal protein SA OS=Canis lupus familiaris OX=9615 GN=RPSA PE=3 SV=1	32.9
F6XIK8	SYNCRIP	Synaptotagmin binding cytoplasmic RNA interacting protein OS=Canis lupus familiaris OX=9615 GN=SYNCRIP PE=4 SV=1	62.6		E2RF18	CYB5R1	NADH-cytochrome b5 reductase OS=Canis lupus familiaris OX=9615 GN=CYB5R1 PE=3 SV=1	33.9		E2RBV8	HNRNPA0	Heterogeneous nuclear ribonucleoprotein A0 OS=Canis lupus familiaris OX=9615 GN=HNRNPA0 PE=4 SV=1	31.1
E2QXF3	RPL15	60S ribosomal protein L15 OS=Canis lupus familiaris OX=9615 GN=RPL15 PE=1 SV=1	24.1		F6V9R9	GLG1	Golgi apparatus protein 1 OS=Canis lupus familiaris OX=9615 GN=GLG1 PE=4 SV=1	134.9		E2RST4	SSBP1; LOC100855532	Single-stranded DNA-binding protein, mitochondrial OS=Canis lupus familiaris OX=9615 GN=SSBP1 PE=3 SV=1	17.2
J9P923	LOC100855435; PTRF; CAVIN1	Caveolae associated protein 1 OS=Canis lupus familiaris OX=9615 GN=CAVIN1 PE=3 SV=1	43.4		Q2KM13	EIF2AK2	Eukaryotic translation initiation factor 2-alpha kinase 2 OS=Canis lupus familiaris OX=9615 GN=EIF2AK2 PE=2 SV=1	60.5		F1P6B7	ANXA1	Annexin OS=Canis lupus familiaris OX=9615 GN=ANXA1 PE=3 SV=1	38.6
E2RGQ5	RPS10	S10_plectin domain-containing protein OS=Canis lupus familiaris OX=9615 GN=RPS10 PE=3 SV=1	18.9		E2R4J2	TMPO	Thymopoietin OS=Canis lupus familiaris OX=9615 GN=TMPO PE=3 SV=1	50.5		J9NZX6	RPS23	40S ribosomal protein S23 OS=Canis lupus familiaris OX=9615 GN=RPS23 PE=3 SV=1	15.8
E2R944	LOC100855936; HNRNPL	Heterogeneous nuclear ribonucleoprotein L OS=Canis lupus familiaris OX=9615 GN=HNRNPL PE=4 SV=2	64		F2Z4P9	RAB10	Ras-related protein Rab-10 OS=Canis lupus familiaris OX=9615 GN=RAB10 PE=4 SV=1	22.5		F6V9R9	GLG1	Golgi apparatus protein 1 OS=Canis lupus familiaris OX=9615 GN=GLG1 PE=4 SV=1	134.9
E2R4N7	RPS12	40S ribosomal protein S12 OS=Canis lupus familiaris OX=9615 GN=RPS12 PE=3 SV=1	14.5		E2RR58	RPL12	60S ribosomal protein L12 OS=Canis lupus familiaris OX=9615 GN=RPL12 PE=1 SV=1	17.8		J9P923	LOC100855435; PTRF; CAVIN1	Caveolae associated protein 1 OS=Canis lupus familiaris OX=9615 GN=CAVIN1 PE=3 SV=1	43.4
E2RL34	RPL18A	60S ribosomal protein L18a OS=Canis lupus familiaris OX=9615 GN=RPL18A PE=3 SV=1	20.8		E2QWY5	NDUFB10	Complex I-PDSW OS=Canis lupus familiaris OX=9615 GN=NDUFB10 PE=3 SV=1	20.9		E2RMY0	TMEM33	Transmembrane protein 33 OS=Canis lupus familiaris OX=9615 GN=TMEM33 PE=3 SV=1	27.8
E2R1X0	NGDN	Neuroguidin OS=Canis lupus familiaris OX=9615 GN=NGDN PE=4 SV=1	36.3		Q9XSU0	RPL13A	60S ribosomal protein L13a OS=Canis lupus familiaris OX=9615 GN=RPL13A PE=1 SV=2	23.5		F1PLW6	OAS1	2'-5' oligoadenylate synthase OS=Canis lupus familiaris OX=9615 GN=OAS1 PE=3 SV=2	46.7
Q5TJE7	WDR46	WD repeat-containing protein 46 OS=Canis lupus familiaris OX=9615 GN=WDR46 PE=3 SV=1	68.8		E2RP05	RPS6	40S ribosomal protein S6 OS=Canis lupus familiaris OX=9615 GN=RPS6 PE=3 SV=1	28.7		P33724	CAV1	Caveolin-1 OS=Canis lupus familiaris OX=9615 GN=CAV1 PE=1 SV=1	20.6
E2R6K5	H3F3B; H3F3A; LOC480110; LOC475916	Histone H3 OS=Canis lupus familiaris OX=9615 GN=H3-3A PE=3 SV=1	15.3		E2R1A6	UQCRFS1	Cytochrome b-c1 complex subunit Rieske, mitochondrial OS=Canis lupus familiaris OX=9615 GN=UQCRFS1 PE=3 SV=1	29.4		E2RP67	TBL2	Transducin beta like 2 OS=Canis lupus familiaris OX=9615 GN=TBL2 PE=4 SV=1	50
F1PSI7	SNRPD2	Small nuclear ribonucleoprotein Sm D2 OS=Canis lupus familiaris OX=9615 GN=SNRPD2 PE=3 SV=2	13.5		E2RND8	PTRH2	Aminoacyl-tRNA hydrolase OS=Canis lupus familiaris OX=9615 GN=PTRH2 PE=4 SV=1	19.2		F2Z4N5	RPS11	40S ribosomal protein S11 OS=Canis lupus familiaris OX=9615 GN=RPS11 PE=3 SV=1	18.4
E2R702	LOC100855477; CISD2	CDGSH iron sulfur domain 2 OS=Canis lupus familiaris OX=9615 GN=CISD2 PE=4 SV=1	15.3		F1P6A4	COX5A	Cytochrome c oxidase polypeptide Va OS=Canis lupus familiaris OX=9615 GN=COX5A PE=3 SV=2	16.7		E2R944	LOC100855936; HNRNPL	Heterogeneous nuclear ribonucleoprotein L OS=Canis lupus familiaris OX=9615 GN=HNRNPL PE=4 SV=2	64
E2RS49	RPS25	40S ribosomal protein S25 OS=Canis lupus familiaris OX=9615 GN=RPS25 PE=3 SV=3	13.7		Q7YQC6	HSP70; LOC102155697	Heat shock 70 kDa protein 1 OS=Canis lupus familiaris OX=9615 GN=HSPA1 PE=2 SV=1	70		E2R9G7	RPL11	60S ribosomal protein L11 OS=Canis lupus familiaris OX=9615 GN=RPL11 PE=3 SV=2	20.2
E2QUU5	HSPD1	60 kDa chaperonin OS=Canis lupus familiaris OX=9615 GN=HSPD1 PE=3 SV=2	61		F1PQN3	FBL	Fibrillarin OS=Canis lupus familiaris OX=9615 GN=FBL PE=3 SV=2	33.3		E2RI34	RPL27A	60S ribosomal protein L27a OS=Canis lupus familiaris OX=9615 GN=RPL27A PE=3 SV=1	16.6
D0VWQ5	RPL19	60S ribosomal protein L19 OS=Canis lupus familiaris OX=9615 GN=RPL19 PE=1 SV=1	23.5		J9P923	LOC100855435; PTRF; CAVIN1	Caveolae associated protein 1 OS=Canis lupus familiaris OX=9615 GN=CAVIN1 PE=3 SV=1	43.4		E2RKA9	TOMM22	Mitochondrial import receptor subunit TOM22 homolog OS=Canis lupus familiaris OX=9615 GN=TOMM22 PE=3 SV=2	15.5
E2R2U3	DHX15	RNA helicase OS=Canis lupus familiaris OX=9615 GN=DHX15 PE=4 SV=1	91		F1PEZ4	RPS27A	40S ribosomal protein S27a OS=Canis lupus familiaris OX=9615 GN=RPS27A PE=3 SV=2	18		E2QZ61	ATAD3B; ATAD3A	AAA domain-containing protein OS=Canis lupus familiaris OX=9615 GN=ATAD3A PE=4 SV=1	66.6
P62490	RAB11A	Ras-related protein Rab-11A OS=Canis lupus familiaris OX=9615 GN=RAB11A PE=2 SV=3	24.4		F1P9T5	FKBP11	Peptidylprolyl isomerase OS=Canis lupus familiaris OX=9615 GN=FKBP11 PE=4 SV=2	22.6		E2RR33	SF3B3	Splicing factor 3b subunit 3 OS=Canis lupus familiaris OX=9615 GN=SF3B3 PE=4 SV=2	135.5
J9P6S8	LOC488290; LOC488303	Histone H2B OS=Canis lupus familiaris OX=9615 GN=H2BC12 PE=3 SV=1	13.9		P55745	RAB21	Ras-related protein Rab-21 OS=Canis lupus familiaris OX=9615 GN=RAB21 PE=3 SV=3	24.1		J9P9G0	ACSL3	Acyl-CoA synthetase long chain family member 3 OS=Canis lupus familiaris OX=9615 GN=ACSL3 PE=4 SV=1	80.3
E2RB90	HNRNPF	Heterogeneous nuclear ribonucleoprotein F OS=Canis lupus familiaris OX=9615 GN=HNRNPF PE=4 SV=1	45.6		E2RNT3	DHX9	DEAH box protein 9 OS=Canis lupus familiaris OX=9615 GN=DHX9 PE=3 SV=1	141.2		F1PVM9	NDUFS2	Complex I-49kD OS=Canis lupus familiaris OX=9615 GN=NDUFS2 PE=3 SV=2	52.4
E2R580	VAPA	VAMP associated protein A OS=Canis lupus familiaris OX=9615 GN=VAPA PE=4 SV=1	27.8		E2RR33	SF3B3	Splicing factor 3b subunit 3 OS=Canis lupus familiaris OX=9615 GN=SF3B3 PE=4 SV=2	135.5		Q2KM13	EIF2AK2	Eukaryotic translation initiation factor 2-alpha kinase 2 OS=Canis lupus familiaris OX=9615 GN=EIF2AK2 PE=2 SV=1	60.5
E2RIQ8	RPS5	Ribosomal protein S5 OS=Canis lupus familiaris OX=9615 GN=RPS5 PE=3 SV=1	22.9		E2RD92	MLEC	Malectin OS=Canis lupus familiaris OX=9615 GN=MLEC PE=3 SV=1	32		E2R4I0	LOC100855927; PRPF3	Pre-mRNA-splicing factor 3 OS=Canis lupus familiaris OX=9615 GN=PRPF3 PE=4 SV=1	77.5
F1PCG4	LOC100856470; PRDX2	Peroxiredoxin 2 OS=Canis lupus familiaris OX=9615 GN=PRDX2 PE=3 SV=2	21.9		E2RIA8	RPL8	60S ribosomal protein L8 OS=Canis lupus familiaris OX=9615 GN=RPL8 PE=3 SV=1	28		E2RDF9	HP1BP3	Heterochromatin protein 1-binding protein 3 OS=Canis lupus familiaris OX=9615 GN=HP1BP3 PE=4 SV=1	61.3
E2REU7	SUPT16H	FACT complex subunit OS=Canis lupus familiaris OX=9615 GN=SUPT16H PE=3 SV=1	119.9		E2QW06	ATP5F1; LOC479901	ATP synthase subunit b OS=Canis lupus familiaris OX=9615 GN=ATP5PB PE=3 SV=1	28.8		E2R503	NDUFA2	NADH dehydrogenase [ubiquinone] 1 alpha subcomplex subunit 2 OS=Canis lupus familiaris OX=9615 GN=NDUFA2 PE=3 SV=1	10.9
E2R1A0	LOC607025; YBX1	CSD domain-containing protein OS=Canis lupus familiaris OX=9615 GN=YBX1 PE=4 SV=3	35.9		E2RHH8	LOC478252	ATP synthase subunit d, mitochondrial OS=Canis lupus familiaris OX=9615 PE=3 SV=1	18.6		E2R9T6	ILF2	Interleukin enhancer binding factor 2 OS=Canis lupus familiaris OX=9615 GN=ILF2 PE=4 SV=3	43
E2RRB7	VAPB	VAMP associated protein B and C OS=Canis lupus familiaris OX=9615 GN=VAPB PE=4 SV=1	27.1		J9NX28	RALA	Small monomeric GTPase OS=Canis lupus familiaris OX=9615 GN=RALA PE=3 SV=1	23.5		F1PAA9	CDH1	Cadherin-1 OS=Canis lupus familiaris OX=9615 GN=CDH1 PE=1 SV=2	97.7
E2RGM0	S100A10	Calpactin I light chain OS=Canis lupus familiaris OX=9615 GN=S100A10 PE=4 SV=3	11.2		E2QXF3	RPL15	60S ribosomal protein L15 OS=Canis lupus familiaris OX=9615 GN=RPL15 PE=1 SV=1	24.1		Q6EIZ1	KRT2	Keratin, type II cytoskeletal 2 epidermal OS=Canis lupus familiaris OX=9615 GN=KRT2 PE=2 SV=1	64.5
J9NY67	EIF4A1	RNA helicase OS=Canis lupus familiaris OX=9615 PE=3 SV=1	46.1		E2R944	LOC100855936; HNRNPL	Heterogeneous nuclear ribonucleoprotein L OS=Canis lupus familiaris OX=9615 GN=HNRNPL PE=4 SV=2	64		F2Z4P9	RAB10	Ras-related protein Rab-10 OS=Canis lupus familiaris OX=9615 GN=RAB10 PE=4 SV=1	22.5
J9P3D2	H2AFV	Histone H2A OS=Canis lupus familiaris OX=9615 GN=H2AZ2 PE=3 SV=1	13.5		J9NZX6	RPS23	40S ribosomal protein S23 OS=Canis lupus familiaris OX=9615 GN=RPS23 PE=3 SV=1	15.8		P51147	RAB5C	Ras-related protein Rab-5C OS=Canis lupus familiaris OX=9615 GN=RAB5C PE=2 SV=1	23.4
J9P0V9	DDX3X	RNA helicase OS=Canis lupus familiaris OX=9615 GN=DDX3X PE=3 SV=1	73.2		E2R2U3	DHX15	RNA helicase OS=Canis lupus familiaris OX=9615 GN=DHX15 PE=4 SV=1	91		D0VWQ5	RPL19	60S ribosomal protein L19 OS=Canis lupus familiaris OX=9615 GN=RPL19 PE=1 SV=1	23.5
P38486	LGALS3	Galectin-3 OS=Canis lupus familiaris OX=9615 GN=LGALS3 PE=1 SV=3	30.3		E2R3P0	NOC2L	Nucleolar complex protein 2 homolog OS=Canis lupus familiaris OX=9615 GN=NOC2L PE=3 SV=2	86.5		Q7YQC6	HSP70; LOC102155697	Heat shock 70 kDa protein 1 OS=Canis lupus familiaris OX=9615 GN=HSPA1 PE=2 SV=1	70
E2RBV8	HNRNPA0	Heterogeneous nuclear ribonucleoprotein A0 OS=Canis lupus familiaris OX=9615 GN=HNRNPA0 PE=4 SV=1	31.1		E2R578	SLC25A11	Solute carrier family 25 member 11 OS=Canis lupus familiaris OX=9615 GN=SLC25A11 PE=3 SV=2	34.1		E2RGQ5	RPS10	S10_plectin domain-containing protein OS=Canis lupus familiaris OX=9615 GN=RPS10 PE=3 SV=1	18.9
E2REM0	CYC1	Cytochrome c1 OS=Canis lupus familiaris OX=9615 GN=CYC1 PE=3 SV=1	35.3		F1PRL5	SLC25A5	ADP/ATP translocase OS=Canis lupus familiaris OX=9615 GN=SLC25A5 PE=3 SV=2	33		E2RBH1	PREB	Prolactin regulatory element binding OS=Canis lupus familiaris OX=9615 GN=PREB PE=4 SV=1	45.9
E2RNT3	DHX9	DEAH box protein 9 OS=Canis lupus familiaris OX=9615 GN=DHX9 PE=3 SV=1	141.2		P51147	RAB5C	Ras-related protein Rab-5C OS=Canis lupus familiaris OX=9615 GN=RAB5C PE=2 SV=1	23.4		E2R702	LOC100855477; CISD2	CDGSH iron sulfur domain 2 OS=Canis lupus familiaris OX=9615 GN=CISD2 PE=4 SV=1	15.3
E2QY54	SSR4	Signal sequence receptor subunit delta OS=Canis lupus familiaris OX=9615 GN=SSR4 PE=3 SV=1	18.9		J9NYJ8	RAB6A; LOC608330	RAB6A, member RAS oncogene family OS=Canis lupus familiaris OX=9615 GN=RAB6A PE=4 SV=1	23.5		E2REM0	CYC1	Cytochrome c1 OS=Canis lupus familiaris OX=9615 GN=CYC1 PE=3 SV=1	35.3
F1P8K1	HNRNPUL2	Uncharacterized protein OS=Canis lupus familiaris OX=9615 GN=HNRNPUL2 PE=4 SV=2	85.1		F6XIK8	SYNCRIP	Synaptotagmin binding cytoplasmic RNA interacting protein OS=Canis lupus familiaris OX=9615 GN=SYNCRIP PE=4 SV=1	62.6		F1PRS5	ATP13A1	ATPase 13A1 OS=Canis lupus familiaris OX=9615 GN=ATP13A1 PE=3 SV=2	133.1
J9NZX6	RPS23	40S ribosomal protein S23 OS=Canis lupus familiaris OX=9615 GN=RPS23 PE=3 SV=1	15.8		E2RB90	HNRNPF	Heterogeneous nuclear ribonucleoprotein F OS=Canis lupus familiaris OX=9615 GN=HNRNPF PE=4 SV=1	45.6		E2QSF4	TUBB	Tubulin beta chain OS=Canis lupus familiaris OX=9615 GN=TUBB PE=3 SV=1	49.6
E2RDF9	HP1BP3	Heterochromatin protein 1-binding protein 3 OS=Canis lupus familiaris OX=9615 GN=HP1BP3 PE=4 SV=1	61.3		E2RI34	RPL27A	60S ribosomal protein L27a OS=Canis lupus familiaris OX=9615 GN=RPL27A PE=3 SV=1	16.6		J9NX28	RALA	Small monomeric GTPase OS=Canis lupus familiaris OX=9615 GN=RALA PE=3 SV=1	23.5
F1PRD1	RRS1	Ribosome biogenesis regulatory protein OS=Canis lupus familiaris OX=9615 GN=RRS1 PE=3 SV=2	41.2		Q9XSU7	RPL27	60S ribosomal protein L27 OS=Canis lupus familiaris OX=9615 GN=RPL27 PE=2 SV=3	15.8		J9P0L5	HIST2H2AA4; LOC483168	Histone H2A OS=Canis lupus familiaris OX=9615 GN=H2AC18 PE=3 SV=1	14.1
F1PWL7	TOMM40	Translocase of outer mitochondrial membrane 40 OS=Canis lupus familiaris OX=9615 GN=TOMM40 PE=3 SV=2	37.6		F1P6Q0	GNAI3	G protein subunit alpha i3 OS=Canis lupus familiaris OX=9615 GN=GNAI3 PE=4 SV=2	40.5		P55745	RAB21	Ras-related protein Rab-21 OS=Canis lupus familiaris OX=9615 GN=RAB21 PE=3 SV=3	24.1
E2RGE3	PPAN	Brix domain-containing protein OS=Canis lupus familiaris OX=9615 GN=PPAN PE=4 SV=3	52.7		Q5TJE7	WDR46	WD repeat-containing protein 46 OS=Canis lupus familiaris OX=9615 GN=WDR46 PE=3 SV=1	68.8		E2QW06	ATP5F1; LOC479901	ATP synthase subunit b OS=Canis lupus familiaris OX=9615 GN=ATP5PB PE=3 SV=1	28.8
E2RC86	FAU	40S ribosomal protein S30 OS=Canis lupus familiaris OX=9615 GN=FAU PE=3 SV=1	14.4		E2RBH1	PREB	Prolactin regulatory element binding OS=Canis lupus familiaris OX=9615 GN=PREB PE=4 SV=1	45.9		F1PDH1	DNAJC11	DnaJ heat shock protein family (Hsp40) member C11 OS=Canis lupus familiaris OX=9615 GN=DNAJC11 PE=4 SV=2	63.2
E2QWU2	SNRPA1	Small nuclear ribonucleoprotein polypeptide A' OS=Canis lupus familiaris OX=9615 GN=SNRPA1 PE=3 SV=1	28.4		E2RBV8	HNRNPA0	Heterogeneous nuclear ribonucleoprotein A0 OS=Canis lupus familiaris OX=9615 GN=HNRNPA0 PE=4 SV=1	31.1		E2RIG0	NDUFA10; LOC608244	NADH dehydrogenase [ubiquinone] 1 alpha subcomplex subunit 10, mitochondrial OS=Canis lupus familiaris OX=9615 GN=NDUFA10 PE=3 SV=2	39.8
F1P9T8	DCAF13	DDB1- and CUL4-associated factor 13 OS=Canis lupus familiaris OX=9615 GN=DCAF13 PE=3 SV=2	51.3		F1P6B7	ANXA1	Annexin OS=Canis lupus familiaris OX=9615 GN=ANXA1 PE=3 SV=1	38.6		E2QUA8	COX4I1	Cytochrome c oxidase subunit 4 OS=Canis lupus familiaris OX=9615 GN=COX4I1 PE=3 SV=1	19.6
E2QVV3	EBNA1BP2	EBNA1 binding protein 2 OS=Canis lupus familiaris OX=9615 GN=EBNA1BP2 PE=3 SV=1	34.6		E2R4F5	RPL13	60S ribosomal protein L13 OS=Canis lupus familiaris OX=9615 GN=RPL13 PE=3 SV=1	24.3		J9NZJ6	PICALM	Phosphatidylinositol binding clathrin assembly protein OS=Canis lupus familiaris OX=9615 GN=PICALM PE=3 SV=1	68.9
J9P9Z7	RPS20	40S ribosomal protein S20 OS=Canis lupus familiaris OX=9615 GN=RPS20 PE=3 SV=1	13.4		F1PGP3	FAM3C	Protein FAM3C OS=Canis lupus familiaris OX=9615 GN=FAM3C PE=3 SV=2	24.7		E2RG47	STT3B	Dolichyl-diphosphooligosaccharide--protein glycosyltransferase subunit STT3B OS=Canis lupus familiaris OX=9615 GN=STT3B PE=1 SV=1	93.6
J9PA19	TMEM43	Transmembrane protein 43 OS=Canis lupus familiaris OX=9615 GN=TMEM43 PE=3 SV=1	44.9		P62490	RAB11A	Ras-related protein Rab-11A OS=Canis lupus familiaris OX=9615 GN=RAB11A PE=2 SV=3	24.4		E2QU53	NOP56	NOP56 ribonucleoprotein OS=Canis lupus familiaris OX=9615 GN=NOP56 PE=3 SV=1	66.4
F2Z4N6	SRSF3	Serine and arginine rich splicing factor 3 OS=Canis lupus familiaris OX=9615 GN=SRSF3 PE=4 SV=1	19.3		J9P9G0	ACSL3	Acyl-CoA synthetase long chain family member 3 OS=Canis lupus familiaris OX=9615 GN=ACSL3 PE=4 SV=1	80.3		E2RD92	MLEC	Malectin OS=Canis lupus familiaris OX=9615 GN=MLEC PE=3 SV=1	32
E2RM49	RBBP7	RB binding protein 7, chromatin remodeling factor OS=Canis lupus familiaris OX=9615 GN=RBBP7 PE=4 SV=1	47.8		E2RJW8	PGRMC1	Progesterone receptor membrane component 1 OS=Canis lupus familiaris OX=9615 GN=PGRMC1 PE=4 SV=1	21.6		F1P6Q0	GNAI3	G protein subunit alpha i3 OS=Canis lupus familiaris OX=9615 GN=GNAI3 PE=4 SV=2	40.5
E2RKJ1	KIAA1967; CCAR2	Cell cycle and apoptosis regulator 2 OS=Canis lupus familiaris OX=9615 GN=CCAR2 PE=4 SV=2	102.1		F1Q424	RPL6	60S ribosomal protein L6 OS=Canis lupus familiaris OX=9615 GN=RPL6 PE=3 SV=1	32.6		F1P8D3	HNRNPH3	Heterogeneous nuclear ribonucleoprotein H3 OS=Canis lupus familiaris OX=9615 GN=HNRNPH3 PE=4 SV=2	36.9
P62999	RAC1	Ras-related C3 botulinum toxin substrate 1 OS=Canis lupus familiaris OX=9615 GN=RAC1 PE=2 SV=1	21.4		D0VWQ5	RPL19	60S ribosomal protein L19 OS=Canis lupus familiaris OX=9615 GN=RPL19 PE=1 SV=1	23.5		P61008	SPCS3	Signal peptidase complex subunit 3 OS=Canis lupus familiaris OX=9615 GN=SPCS3 PE=1 SV=1	20.3
E2R8A8	RPS7	40S ribosomal protein S7 OS=Canis lupus familiaris OX=9615 GN=RPS7 PE=3 SV=3	22.1		Q28288	STXBP2	Syntaxin-binding protein 2 OS=Canis lupus familiaris OX=9615 GN=STXBP2 PE=2 SV=1	66.5		P62490	RAB11A	Ras-related protein Rab-11A OS=Canis lupus familiaris OX=9615 GN=RAB11A PE=2 SV=3	24.4
Q2KM16	OAS2	2'-5' oligoadenylate synthase OS=Canis lupus familiaris OX=9615 GN=OAS2 PE=2 SV=1	77.9		E2QUL2	VAMP8	Vesicle associated membrane protein 8 OS=Canis lupus familiaris OX=9615 GN=VAMP8 PE=4 SV=3	11.5		E2RFA3	DDX18	RNA helicase OS=Canis lupus familiaris OX=9615 GN=DDX18 PE=3 SV=2	75.1
F1PLR0	GNB2L1; RACK1	Receptor for activated C kinase 1 OS=Canis lupus familiaris OX=9615 GN=RACK1 PE=4 SV=2	35.1		E2RNQ5	DHCR7	7-dehydrocholesterol reductase OS=Canis lupus familiaris OX=9615 GN=DHCR7 PE=3 SV=1	54.4		E2RL34	RPL18A	60S ribosomal protein L18a OS=Canis lupus familiaris OX=9615 GN=RPL18A PE=3 SV=1	20.8
J9P2B7	LOC488299; LOC611231	Histone H2A OS=Canis lupus familiaris OX=9615 GN=H2AC14 PE=3 SV=1	13.9		E2RFA3	DDX18	RNA helicase OS=Canis lupus familiaris OX=9615 GN=DDX18 PE=3 SV=2	75.1		E2RCD6	LOC474524; RTCB	RNA-splicing ligase RtcB homolog OS=Canis lupus familiaris OX=9615 GN=RTCB PE=3 SV=1	55.1
Q7YQC6	HSP70; LOC102155697	Heat shock 70 kDa protein 1 OS=Canis lupus familiaris OX=9615 GN=HSPA1 PE=2 SV=1	70		E2R702	LOC100855477; CISD2	CDGSH iron sulfur domain 2 OS=Canis lupus familiaris OX=9615 GN=CISD2 PE=4 SV=1	15.3		F6XRY2	EEF2	Eukaryotic translation elongation factor 2 OS=Canis lupus familiaris OX=9615 GN=EEF2 PE=3 SV=1	95.3
P61007	RAB8A	Ras-related protein Rab-8A OS=Canis lupus familiaris OX=9615 GN=RAB8A PE=1 SV=1	23.7		E2RLE2	RPS27	40S ribosomal protein S27 OS=Canis lupus familiaris OX=9615 GN=RPS27 PE=3 SV=1	9.5		F1Q4I9	B3GAT3	Galactosylgalactosylxylosylprotein 3-beta-glucuronosyltransferase OS=Canis lupus familiaris OX=9615 GN=B3GAT3 PE=3 SV=2	37
F2Z4P9	RAB10	Ras-related protein Rab-10 OS=Canis lupus familiaris OX=9615 GN=RAB10 PE=4 SV=1	22.5		E2RKA9	TOMM22	Mitochondrial import receptor subunit TOM22 homolog OS=Canis lupus familiaris OX=9615 GN=TOMM22 PE=3 SV=2	15.5		E2QTQ8	SQRDL; SQOR	Pyr_redox_2 domain-containing protein OS=Canis lupus familiaris OX=9615 GN=SQOR PE=4 SV=1	49.9
P62822	RAB1A	Ras-related protein Rab-1A OS=Canis lupus familiaris OX=9615 GN=RAB1A PE=1 SV=3	22.7		E2RS49	RPS25	40S ribosomal protein S25 OS=Canis lupus familiaris OX=9615 GN=RPS25 PE=3 SV=3	13.7		E2R8C9	MOGS	Mannosyl-oligosaccharide glucosidase OS=Canis lupus familiaris OX=9615 GN=MOGS PE=3 SV=1	92.3
O18740	KRT9	Keratin, type I cytoskeletal 9 OS=Canis lupus familiaris OX=9615 GN=KRT9 PE=3 SV=1	76.3		E2R7S5	RSL1D1	Ribosomal L1 domain containing 1 OS=Canis lupus familiaris OX=9615 GN=RSL1D1 PE=4 SV=2	54.9		E2QYZ0	ALDH18A1	Delta-1-pyrroline-5-carboxylate synthase OS=Canis lupus familiaris OX=9615 GN=ALDH18A1 PE=3 SV=1	87.2
J9P540	LOC477441	Glyceraldehyde-3-phosphate dehydrogenase OS=Canis lupus familiaris OX=9615 GN=LOC477441 PE=3 SV=1	36.1		E2RIG0	NDUFA10; LOC608244	NADH dehydrogenase [ubiquinone] 1 alpha subcomplex subunit 10, mitochondrial OS=Canis lupus familiaris OX=9615 GN=NDUFA10 PE=3 SV=2	39.8		E2RLP4	CDC5L	Cell division cycle 5 like OS=Canis lupus familiaris OX=9615 GN=CDC5L PE=3 SV=1	92.2
J9NYJ8	RAB6A; LOC608330	RAB6A, member RAS oncogene family OS=Canis lupus familiaris OX=9615 GN=RAB6A PE=4 SV=1	23.5		E2R514	NDUFV1	NADH dehydrogenase [ubiquinone] flavoprotein 1, mitochondrial OS=Canis lupus familiaris OX=9615 GN=NDUFV1 PE=3 SV=1	50.7		E2RCP9	PSMD2	26S proteasome non-ATPase regulatory subunit 2 OS=Canis lupus familiaris OX=9615 GN=PSMD2 PE=3 SV=1	100.2
J9P621	ATP5O; LOC100855541	ATP synthase peripheral stalk subunit OSCP OS=Canis lupus familiaris OX=9615 GN=ATP5O PE=2 SV=1	23.5		F1P8D3	HNRNPH3	Heterogeneous nuclear ribonucleoprotein H3 OS=Canis lupus familiaris OX=9615 GN=HNRNPH3 PE=4 SV=2	36.9		E2RB90	HNRNPF	Heterogeneous nuclear ribonucleoprotein F OS=Canis lupus familiaris OX=9615 GN=HNRNPF PE=4 SV=1	45.6
E2RIW7	SNRPD1	Small nuclear ribonucleoprotein Sm D1 OS=Canis lupus familiaris OX=9615 GN=SNRPD1 PE=3 SV=1	13.3		E2RR01	DDX6	RNA helicase OS=Canis lupus familiaris OX=9615 GN=DDX6 PE=3 SV=1	54.4		E2RNC2	LOC100856416; CLDN4	Claudin OS=Canis lupus familiaris OX=9615 GN=CLDN4 PE=3 SV=1	22.1
E2RTH5	UQCR10	Ubiquinol-cytochrome c reductase, complex III subunit X OS=Canis lupus familiaris OX=9615 GN=UQCR10 PE=3 SV=2	7.4		E2R5T1	EMC4	ER membrane protein complex subunit 4 OS=Canis lupus familiaris OX=9615 GN=EMC4 PE=3 SV=1	20.1		F6XB90	AUP1	AUP1 lipid droplet regulating VLDL assembly factor OS=Canis lupus familiaris OX=9615 GN=AUP1 PE=4 SV=1	45.7
E2R484	KRT85; LOC486527	Keratin 85 OS=Canis lupus familiaris OX=9615 GN=KRT85 PE=3 SV=3	55.8		E2RJR2	NDUFA9	NADH:ubiquinone oxidoreductase subunit A9 OS=Canis lupus familiaris OX=9615 GN=NDUFA9 PE=4 SV=2	42.7		E2RNQ5	DHCR7	7-dehydrocholesterol reductase OS=Canis lupus familiaris OX=9615 GN=DHCR7 PE=3 SV=1	54.4
F1P6B7	ANXA1	Annexin OS=Canis lupus familiaris OX=9615 GN=ANXA1 PE=3 SV=1	38.6		E2QSF4	TUBB	Tubulin beta chain OS=Canis lupus familiaris OX=9615 GN=TUBB PE=3 SV=1	49.6		E2R9Y9	RPLP2	60S acidic ribosomal protein P2 OS=Canis lupus familiaris OX=9615 GN=RPLP2 PE=3 SV=1	11.7
E2R1S5	EIF6	Eukaryotic translation initiation factor 6 OS=Canis lupus familiaris OX=9615 GN=EIF6 PE=3 SV=3	26.6		P62822	RAB1A	Ras-related protein Rab-1A OS=Canis lupus familiaris OX=9615 GN=RAB1A PE=1 SV=3	22.7		J9NYJ8	RAB6A; LOC608330	RAB6A, member RAS oncogene family OS=Canis lupus familiaris OX=9615 GN=RAB6A PE=4 SV=1	23.5
J9NX28	RALA	Small monomeric GTPase OS=Canis lupus familiaris OX=9615 GN=RALA PE=3 SV=1	23.5		P62872	GNB1	Guanine nucleotide-binding protein G(I)/G(S)/G(T) subunit beta-1 OS=Canis lupus familiaris OX=9615 GN=GNB1 PE=2 SV=3	37.4		P61007	RAB8A	Ras-related protein Rab-8A OS=Canis lupus familiaris OX=9615 GN=RAB8A PE=1 SV=1	23.7
E2R7G5	CDCA8	Cell division cycle associated 8 OS=Canis lupus familiaris OX=9615 GN=CDCA8 PE=3 SV=1	31.2		E2R0K4	RAB14	Ras-related protein Rab-14 OS=Canis lupus familiaris OX=9615 GN=RAB14 PE=3 SV=1	23.9		E2RM84	RAVER1	Uncharacterized protein OS=Canis lupus familiaris OX=9615 GN=RAVER1 PE=4 SV=2	77.4
E2R0K5	SSR3	Signal sequence receptor subunit gamma OS=Canis lupus familiaris OX=9615 GN=SSR3 PE=3 SV=1	21.1		E2QW69	RAB5B	RAB5B, member RAS oncogene family OS=Canis lupus familiaris OX=9615 GN=RAB5B PE=4 SV=1	23.7		E2RB38	TPM3	Tropomyosin 3 OS=Canis lupus familiaris OX=9615 GN=TPM3 PE=3 SV=2	28.9
F1PCR0	MGST3	Microsomal glutathione S-transferase 3 OS=Canis lupus familiaris OX=9615 GN=MGST3 PE=4 SV=2	16.5		E2RJQ8	ATP6V0D1	V-type proton ATPase subunit OS=Canis lupus familiaris OX=9615 GN=ATP6V0D1 PE=3 SV=1	40.4		E2R9R2	LOC612644	Cytochrome c oxidase subunit OS=Canis lupus familiaris OX=9615 GN=LOC612644 PE=3 SV=2	10.1
E2RTB5	UQCRQ	Complex III subunit 8 OS=Canis lupus familiaris OX=9615 GN=UQCRQ PE=3 SV=1	9.7		E2RLS3	HSP90AB1	HATPase_c domain-containing protein OS=Canis lupus familiaris OX=9615 GN=HSP90AB1 PE=3 SV=2	83.2		E2R5M5	NACA	Nascent polypeptide associated complex subunit alpha 2 OS=Canis lupus familiaris OX=9615 GN=NACA PE=4 SV=1	23.4
E2RKA9	TOMM22	Mitochondrial import receptor subunit TOM22 homolog OS=Canis lupus familiaris OX=9615 GN=TOMM22 PE=3 SV=2	15.5		E2R516	SNAP23	Synaptosomal-associated protein OS=Canis lupus familiaris OX=9615 GN=SNAP23 PE=3 SV=1	23.4		J9NSY5	SUN2	Sad1 and UNC84 domain containing 2 OS=Canis lupus familiaris OX=9615 GN=SUN2 PE=4 SV=1	81.6
Q8MJ46	PPP1CC	Serine/threonine-protein phosphatase PP1-gamma catalytic subunit OS=Canis lupus familiaris OX=9615 GN=PPP1CC PE=2 SV=1	37		E2RGQ5	RPS10	S10_plectin domain-containing protein OS=Canis lupus familiaris OX=9615 GN=RPS10 PE=3 SV=1	18.9		F1PQ40	PSMC1	Proteasome 26S subunit, ATPase 1 OS=Canis lupus familiaris OX=9615 GN=PSMC1 PE=3 SV=2	49.2
E2RBH1	PREB	Prolactin regulatory element binding OS=Canis lupus familiaris OX=9615 GN=PREB PE=4 SV=1	45.9		P54832	PON2	Serum paraoxonase/arylesterase 2 OS=Canis lupus familiaris OX=9615 GN=PON2 PE=2 SV=1	39.6		P38486	LGALS3	Galectin-3 OS=Canis lupus familiaris OX=9615 GN=LGALS3 PE=1 SV=3	30.3
E2RCD6	LOC474524; RTCB	RNA-splicing ligase RtcB homolog OS=Canis lupus familiaris OX=9615 GN=RTCB PE=3 SV=1	55.1		J9P621	ATP5O; LOC100855541	ATP synthase peripheral stalk subunit OSCP OS=Canis lupus familiaris OX=9615 GN=ATP5O PE=2 SV=1	23.5		E2RMM2	C1GALT1C1	C1GALT1 specific chaperone 1 OS=Canis lupus familiaris OX=9615 GN=C1GALT1C1 PE=4 SV=1	36.4
E2RRW1	ATAD2	ATPase family AAA domain containing 2 OS=Canis lupus familiaris OX=9615 GN=ATAD2 PE=4 SV=2	156.6		E2R149	RPL9	60S ribosomal protein L9 OS=Canis lupus familiaris OX=9615 GN=RPL9 PE=3 SV=1	21.9		E2R1A6	UQCRFS1	Cytochrome b-c1 complex subunit Rieske, mitochondrial OS=Canis lupus familiaris OX=9615 GN=UQCRFS1 PE=3 SV=1	29.4
E2RRG1	NKX6-1	NK6 homeobox 1 OS=Canis lupus familiaris OX=9615 GN=NKX6-1 PE=4 SV=3	37.8		P60467	SEC61B	Protein transport protein Sec61 subunit beta OS=Canis lupus familiaris OX=9615 GN=SEC61B PE=1 SV=2	10		E2RMN6	SERBP1	SERPINE1 mRNA binding protein 1 OS=Canis lupus familiaris OX=9615 GN=SERBP1 PE=4 SV=2	44.7
G9C8M9	DSC1	Desmocollin 1 OS=Canis lupus familiaris OX=9615 GN=DSC1 PE=2 SV=1	93.9		J9P8E9	LOC609886	Ribonucloprotein OS=Canis lupus familiaris OX=9615 PE=3 SV=1	14.2		E2R4N7	RPS12	40S ribosomal protein S12 OS=Canis lupus familiaris OX=9615 GN=RPS12 PE=3 SV=1	14.5
E2RMN6	SERBP1	SERPINE1 mRNA binding protein 1 OS=Canis lupus familiaris OX=9615 GN=SERBP1 PE=4 SV=2	44.7		E2R4I1	ARL6IP5	PRA1 family protein OS=Canis lupus familiaris OX=9615 GN=ARL6IP5 PE=3 SV=3	21.6		J9NYK7	LOC100855913; MYADM	Uncharacterized protein OS=Canis lupus familiaris OX=9615 GN=LOC100855913 PE=4 SV=1	35.2
F1PM56	CPT1A	Carnitine O-palmitoyltransferase OS=Canis lupus familiaris OX=9615 GN=CPT1A PE=3 SV=1	88.1		F1P9Z6	KIAA2013	KIAA2013 OS=Canis lupus familiaris OX=9615 GN=KIAA2013 PE=4 SV=2	69.1		E2RS49	RPS25	40S ribosomal protein S25 OS=Canis lupus familiaris OX=9615 GN=RPS25 PE=3 SV=3	13.7
L7N0I1	MYL12B; LOC480193	Uncharacterized protein OS=Canis lupus familiaris OX=9615 GN=LOC607207 PE=4 SV=1	19.8		E2R7B5	RSAD2	Radical S-adenosyl methionine domain containing 2 OS=Canis lupus familiaris OX=9615 GN=RSAD2 PE=4 SV=1	41.6		F1PF85	RPL14	60S ribosomal protein L14 OS=Canis lupus familiaris OX=9615 GN=RPL14 PE=3 SV=2	23
O46550	CAV2	Caveolin-2 OS=Canis lupus familiaris OX=9615 GN=CAV2 PE=1 SV=2	17.9		P52206	GNA11	Guanine nucleotide-binding protein subunit alpha-11 (Fragment) OS=Canis lupus familiaris OX=9615 GN=GNA11 PE=2 SV=1	23.1		E2RMQ3	TMEM111; EMC3	ER membrane protein complex subunit 3 OS=Canis lupus familiaris OX=9615 GN=EMC3 PE=3 SV=3	29.9
J9NYU7	XRCC5	X-ray repair cross complementing 5 OS=Canis lupus familiaris OX=9615 GN=XRCC5 PE=3 SV=1	92.9		E2RMM2	C1GALT1C1	C1GALT1 specific chaperone 1 OS=Canis lupus familiaris OX=9615 GN=C1GALT1C1 PE=4 SV=1	36.4		F1PQN3	FBL	Fibrillarin OS=Canis lupus familiaris OX=9615 GN=FBL PE=3 SV=2	33.3
J9P8R0	LOC102152884	Small nuclear ribonucleoprotein Sm D3 OS=Canis lupus familiaris OX=9615 GN=SNRPD3 PE=3 SV=1	13.9		J9NWS8	LOC100856223; RDH14	Uncharacterized protein OS=Canis lupus familiaris OX=9615 GN=RDH14 PE=3 SV=1	41.2		F1PR95	C1QBP	Complement component 1 Q subcomponent-binding protein, mitochondrial OS=Canis lupus familiaris OX=9615 GN=C1QBP PE=3 SV=2	30.1
F1Q224	NSUN7	NOP2/Sun RNA methyltransferase family member 7 OS=Canis lupus familiaris OX=9615 GN=NSUN7 PE=3 SV=2	91.3		E2QVP4	NDUFV2	NADH dehydrogenase [ubiquinone] flavoprotein 2, mitochondrial OS=Canis lupus familiaris OX=9615 GN=NDUFV2 PE=3 SV=1	27.4		F1P9Z6	KIAA2013	KIAA2013 OS=Canis lupus familiaris OX=9615 GN=KIAA2013 PE=4 SV=2	69.1
F1PQ40	PSMC1	Proteasome 26S subunit, ATPase 1 OS=Canis lupus familiaris OX=9615 GN=PSMC1 PE=3 SV=2	49.2		J9JHJ2	RPSA	40S ribosomal protein SA OS=Canis lupus familiaris OX=9615 GN=RPSA PE=3 SV=1	32.9		E2RQC9	RUVBL1	RuvB-like helicase OS=Canis lupus familiaris OX=9615 GN=RUVBL1 PE=3 SV=2	50.2
P24406	RHOA	Transforming protein RhoA OS=Canis lupus familiaris OX=9615 GN=RHOA PE=2 SV=1	21.7		J9P3D2	H2AFV	Histone H2A OS=Canis lupus familiaris OX=9615 GN=H2AZ2 PE=3 SV=1	13.5		E2RC86	FAU	40S ribosomal protein S30 OS=Canis lupus familiaris OX=9615 GN=FAU PE=3 SV=1	14.4
E2QXC6	CBX3	Uncharacterized protein OS=Canis lupus familiaris OX=9615 GN=CBX3 PE=4 SV=2	20.8		E2REX4	BRP44; MPC2	Mitochondrial pyruvate carrier OS=Canis lupus familiaris OX=9615 GN=MPC2 PE=3 SV=2	14.2		J9NRT1	COX7A2L	Cytochrome c oxidase subunit 7A2 like OS=Canis lupus familiaris OX=9615 GN=COX7A2L PE=3 SV=1	12.7
E2QYD8	RPL35A	60S ribosomal protein L35a OS=Canis lupus familiaris OX=9615 GN=RPL35A PE=3 SV=1	12.5		F1Q255	LOC100856083; ILVBL	2-hydroxyacyl-CoA lyase 2 OS=Canis lupus familiaris OX=9615 GN=ILVBL PE=3 SV=2	68.1		F1PDG4	UBB	Uncharacterized protein OS=Canis lupus familiaris OX=9615 GN=UBB PE=4 SV=2	25.7
P42929	HSPB1	Heat shock protein beta-1 OS=Canis lupus familiaris OX=9615 GN=HSPB1 PE=2 SV=1	22.9		J9P9Z7	RPS20	40S ribosomal protein S20 OS=Canis lupus familiaris OX=9615 GN=RPS20 PE=3 SV=1	13.4		E2R7S5	RSL1D1	Ribosomal L1 domain containing 1 OS=Canis lupus familiaris OX=9615 GN=RSL1D1 PE=4 SV=2	54.9
J9JHI1	RPS19BP1	40S ribosomal protein S19-binding protein 1 OS=Canis lupus familiaris OX=9615 GN=RPS19BP1 PE=3 SV=1	15		E2RCP9	PSMD2	26S proteasome non-ATPase regulatory subunit 2 OS=Canis lupus familiaris OX=9615 GN=PSMD2 PE=3 SV=1	100.2		F1PI25	SFXN1	Sidoreflexin OS=Canis lupus familiaris OX=9615 GN=SFXN1 PE=3 SV=2	35.7
E2R812	GOSR1	Golgi SNAP receptor complex member 1 OS=Canis lupus familiaris OX=9615 GN=GOSR1 PE=3 SV=1	28.5		F1PF85	RPL14	60S ribosomal protein L14 OS=Canis lupus familiaris OX=9615 GN=RPL14 PE=3 SV=2	23		F1Q3G6	MUC1	Mucin 1, cell surface associated OS=Canis lupus familiaris OX=9615 GN=MUC1 PE=4 SV=2	55.7
E2RK20	SRSF9	Serine and arginine rich splicing factor 9 OS=Canis lupus familiaris OX=9615 GN=SRSF9 PE=4 SV=1	25.6		E2QV99	ATP8B1	Phospholipid-transporting ATPase OS=Canis lupus familiaris OX=9615 GN=ATP8B1 PE=3 SV=1	143.9		F1PPH7	PSMC2	26S proteasome AAA-ATPase subunit RPT1 OS=Canis lupus familiaris OX=9615 GN=PSMC2 PE=3 SV=2	48.6
E2QWY5	NDUFB10	Complex I-PDSW OS=Canis lupus familiaris OX=9615 GN=NDUFB10 PE=3 SV=1	20.9		F1Q4I9	B3GAT3	Galactosylgalactosylxylosylprotein 3-beta-glucuronosyltransferase OS=Canis lupus familiaris OX=9615 GN=B3GAT3 PE=3 SV=2	37		F1Q317	LGALS9	Galectin OS=Canis lupus familiaris OX=9615 GN=LGALS9 PE=4 SV=1	36
E2R149	RPL9	60S ribosomal protein L9 OS=Canis lupus familiaris OX=9615 GN=RPL9 PE=3 SV=1	21.9		E2QSB5	EFNB1	Ephrin B1 OS=Canis lupus familiaris OX=9615 GN=EFNB1 PE=3 SV=1	34.7		J9P0K9	CLDN1	Claudin OS=Canis lupus familiaris OX=9615 GN=CLDN1 PE=3 SV=1	22.8
J9NYK7	LOC100855913; MYADM	Uncharacterized protein OS=Canis lupus familiaris OX=9615 GN=LOC100855913 PE=4 SV=1	35.2		J9NUW8	SEC62	Translocation protein SEC62 OS=Canis lupus familiaris OX=9615 GN=SEC62 PE=3 SV=1	45.9		E2RKV3	SPTLC1	Serine palmitoyltransferase long chain base subunit 1 OS=Canis lupus familiaris OX=9615 GN=SPTLC1 PE=4 SV=3	52.8
F6XAE9	RBM8A	RNA-binding protein 8A OS=Canis lupus familiaris OX=9615 GN=RBM8A PE=3 SV=1	19.9		J9P3X7	EIF3L	Eukaryotic translation initiation factor 3 subunit L OS=Canis lupus familiaris OX=9615 GN=EIF3L PE=3 SV=1	60.9		E2R3P0	NOC2L	Nucleolar complex protein 2 homolog OS=Canis lupus familiaris OX=9615 GN=NOC2L PE=3 SV=2	86.5
F1P7R7	WDR43	WD repeat domain 43 OS=Canis lupus familiaris OX=9615 GN=WDR43 PE=4 SV=2	75.7		P38486	LGALS3	Galectin-3 OS=Canis lupus familiaris OX=9615 GN=LGALS3 PE=1 SV=3	30.3		F1PWZ9	NDUFA12	NADH dehydrogenase [ubiquinone] 1 alpha subcomplex subunit 12 OS=Canis lupus familiaris OX=9615 GN=NDUFA12 PE=3 SV=2	17.1
F1PU47	FHL2	Four and a half LIM domains 2 OS=Canis lupus familiaris OX=9615 GN=FHL2 PE=4 SV=2	32.1		E2RKS8	STOML2	PHB domain-containing protein OS=Canis lupus familiaris OX=9615 GN=STOML2 PE=3 SV=1	38.5		F1PXA2	DHCR24	Delta(24)-sterol reductase OS=Canis lupus familiaris OX=9615 GN=DHCR24 PE=4 SV=2	59.9
E2RP67	TBL2	Transducin beta like 2 OS=Canis lupus familiaris OX=9615 GN=TBL2 PE=4 SV=1	50		F1PVM9	NDUFS2	Complex I-49kD OS=Canis lupus familiaris OX=9615 GN=NDUFS2 PE=3 SV=2	52.4		E2RLQ9	VCP	15S Mg(2+)-ATPase p97 subunit OS=Canis lupus familiaris OX=9615 GN=VCP PE=3 SV=3	89.2
P60467	SEC61B	Protein transport protein Sec61 subunit beta OS=Canis lupus familiaris OX=9615 GN=SEC61B PE=1 SV=2	10		E2RBB4	NAT10	RNA cytidine acetyltransferase OS=Canis lupus familiaris OX=9615 GN=NAT10 PE=3 SV=1	115.7		J9NUW8	SEC62	Translocation protein SEC62 OS=Canis lupus familiaris OX=9615 GN=SEC62 PE=3 SV=1	45.9
E2R2I2	CCDC59	Coiled-coil domain containing 59 OS=Canis lupus familiaris OX=9615 GN=CCDC59 PE=4 SV=1	28.3		F1PD82	LSS	Terpene cyclase/mutase family member OS=Canis lupus familiaris OX=9615 GN=LSS PE=3 SV=2	82.5		E2R484	KRT85; LOC486527	Keratin 85 OS=Canis lupus familiaris OX=9615 GN=KRT85 PE=3 SV=3	55.8
E2RQR5	SAR1A	Uncharacterized protein OS=Canis lupus familiaris OX=9615 GN=SAR1A PE=3 SV=1	22.4		Q28298	RRBP1	Ribosome-binding protein 1 OS=Canis lupus familiaris OX=9615 GN=RRBP1 PE=2 SV=1	164.5		F1PPY4	PLAU	Urokinase-type plasminogen activator OS=Canis lupus familiaris OX=9615 GN=PLAU PE=4 SV=2	59.4
F1Q3G6	MUC1	Mucin 1, cell surface associated OS=Canis lupus familiaris OX=9615 GN=MUC1 PE=4 SV=2	55.7		E2RG47	STT3B	Dolichyl-diphosphooligosaccharide--protein glycosyltransferase subunit STT3B OS=Canis lupus familiaris OX=9615 GN=STT3B PE=1 SV=1	93.6		E2R812	GOSR1	Golgi SNAP receptor complex member 1 OS=Canis lupus familiaris OX=9615 GN=GOSR1 PE=3 SV=1	28.5
F1PNT8	WDR36	WD repeat domain 36 OS=Canis lupus familiaris OX=9615 GN=WDR36 PE=4 SV=2	98.9		Q5TJE4	TAPBP	Tapasin OS=Canis lupus familiaris OX=9615 GN=TAPBP PE=3 SV=1	47.7		F1PTE2	TRIM25	Tripartite motif containing 25 OS=Canis lupus familiaris OX=9615 GN=TRIM25 PE=4 SV=2	70.4
F1P8D3	HNRNPH3	Heterogeneous nuclear ribonucleoprotein H3 OS=Canis lupus familiaris OX=9615 GN=HNRNPH3 PE=4 SV=2	36.9		E2RSD0	TM9SF3	Transmembrane 9 superfamily member OS=Canis lupus familiaris OX=9615 GN=TM9SF3 PE=3 SV=1	67.5		E2R2U3	DHX15	RNA helicase OS=Canis lupus familiaris OX=9615 GN=DHX15 PE=4 SV=1	91
E2R5K3	PYCR2	Pyrroline-5-carboxylate reductase OS=Canis lupus familiaris OX=9615 GN=PYCR2 PE=3 SV=1	33.7		E2RQC9	RUVBL1	RuvB-like helicase OS=Canis lupus familiaris OX=9615 GN=RUVBL1 PE=3 SV=2	50.2		E2R4F5	RPL13	60S ribosomal protein L13 OS=Canis lupus familiaris OX=9615 GN=RPL13 PE=3 SV=1	24.3
A0A1W2NC67	STT3A	Dolichyl-diphosphooligosaccharide--protein glycotransferase OS=Canis lupus familiaris OX=9615 GN=STT3A PE=3 SV=1	89.5		F1PLW6	OAS1	2'-5' oligoadenylate synthase OS=Canis lupus familiaris OX=9615 GN=OAS1 PE=3 SV=2	46.7		F1PLR0	GNB2L1; RACK1	Receptor for activated C kinase 1 OS=Canis lupus familiaris OX=9615 GN=RACK1 PE=4 SV=2	35.1
E2R2X0	RRP15	RRP15-like protein OS=Canis lupus familiaris OX=9615 GN=RRP15 PE=3 SV=1	31.9		E2RA42	UGT8	UDP glycosyltransferase 8 OS=Canis lupus familiaris OX=9615 GN=UGT8 PE=3 SV=1	61.4		O46550	CAV2	Caveolin-2 OS=Canis lupus familiaris OX=9615 GN=CAV2 PE=1 SV=2	17.9
F1PLW6	OAS1	2'-5' oligoadenylate synthase OS=Canis lupus familiaris OX=9615 GN=OAS1 PE=3 SV=2	46.7		J9NRT1	COX7A2L	Cytochrome c oxidase subunit 7A2 like OS=Canis lupus familiaris OX=9615 GN=COX7A2L PE=3 SV=1	12.7		E2RKS8	STOML2	PHB domain-containing protein OS=Canis lupus familiaris OX=9615 GN=STOML2 PE=3 SV=1	38.5
E2QXU5	SF3A3	Matrin-type domain-containing protein OS=Canis lupus familiaris OX=9615 GN=SF3A3 PE=3 SV=1	58.9		F1P719	EHD4	EH domain containing 4 OS=Canis lupus familiaris OX=9615 GN=EHD4 PE=4 SV=2	61.2		E2RM49	RBBP7	RB binding protein 7, chromatin remodeling factor OS=Canis lupus familiaris OX=9615 GN=RBBP7 PE=4 SV=1	47.8
E2RCW2	LOC100688295	HIG1 domain-containing protein OS=Canis lupus familiaris OX=9615 PE=4 SV=3	10.1		F1PHV7	NRAS	NRAS proto-oncogene, GTPase OS=Canis lupus familiaris OX=9615 GN=NRAS PE=4 SV=2	21.2		E2RTC5	IGF2BP1	IGF-II mRNA-binding protein 1 OS=Canis lupus familiaris OX=9615 GN=IGF2BP1 PE=3 SV=2	63.4
E2RQC9	RUVBL1	RuvB-like helicase OS=Canis lupus familiaris OX=9615 GN=RUVBL1 PE=3 SV=2	50.2		Q6EIZ1	KRT2	Keratin, type II cytoskeletal 2 epidermal OS=Canis lupus familiaris OX=9615 GN=KRT2 PE=2 SV=1	64.5		F1PG47	NDUFB11	Complex I-ESSS OS=Canis lupus familiaris OX=9615 GN=NDUFB11 PE=3 SV=2	17.4
E2R507	FABP3	Fatty acid binding protein 3 OS=Canis lupus familiaris OX=9615 GN=FABP3 PE=3 SV=1	14.8		E2RJH5	HNRNPH2	Heterogeneous nuclear ribonucleoprotein H2 OS=Canis lupus familiaris OX=9615 GN=HNRNPH2 PE=4 SV=2	49.2		A0A140T8E0	CAPRIN1	Cell cycle associated protein 1 OS=Canis lupus familiaris OX=9615 GN=CAPRIN1 PE=3 SV=1	78.8
E2QSC8	TSPAN8	Tetraspanin OS=Canis lupus familiaris OX=9615 GN=TSPAN8 PE=3 SV=1	25.8		P61007	RAB8A	Ras-related protein Rab-8A OS=Canis lupus familiaris OX=9615 GN=RAB8A PE=1 SV=1	23.7		F1PWX8	CDKN2AIP	CDKN2A interacting protein OS=Canis lupus familiaris OX=9615 GN=CDKN2AIP PE=3 SV=2	61
E2RGF9	NOL7	Sirtuin 5 OS=Canis lupus familiaris OX=9615 GN=SIRT5 PE=4 SV=2	29.8		E2RD95	GNB2	G protein subunit beta 2 OS=Canis lupus familiaris OX=9615 GN=GNB2 PE=3 SV=1	37.3		E2RA42	UGT8	UDP glycosyltransferase 8 OS=Canis lupus familiaris OX=9615 GN=UGT8 PE=3 SV=1	61.4
E2RB37	PDIA6	Protein disulfide-isomerase A6 OS=Canis lupus familiaris OX=9615 GN=PDIA6 PE=3 SV=1	48.3		E2R9I0	PABPC4	Polyadenylate-binding protein OS=Canis lupus familiaris OX=9615 GN=PABPC4 PE=3 SV=1	69.4		E2RGG6	EIF3G	Eukaryotic translation initiation factor 3 subunit G OS=Canis lupus familiaris OX=9615 GN=EIF3G PE=3 SV=1	35.5
F1PJ44	POLR1E	RNA polymerase I subunit E OS=Canis lupus familiaris OX=9615 GN=POLR1E PE=3 SV=2	47		F1PQ40	PSMC1	Proteasome 26S subunit, ATPase 1 OS=Canis lupus familiaris OX=9615 GN=PSMC1 PE=3 SV=2	49.2		L7N0I1	MYL12B; LOC480193	Uncharacterized protein OS=Canis lupus familiaris OX=9615 GN=LOC607207 PE=4 SV=1	19.8
E2RLP4	CDC5L	Cell division cycle 5 like OS=Canis lupus familiaris OX=9615 GN=CDC5L PE=3 SV=1	92.2		P51152	RAB12	Ras-related protein Rab-12 (Fragment) OS=Canis lupus familiaris OX=9615 GN=RAB12 PE=2 SV=1	23.8		F1PRC5	SLC3A2	Solute carrier family 3 member 2 OS=Canis lupus familiaris OX=9615 GN=SLC3A2 PE=4 SV=2	58.5
E2R635	UTP14A	Uncharacterized protein OS=Canis lupus familiaris OX=9615 GN=UTP14A PE=3 SV=1	87.9		F1PPL6	RAP2C	Ras-related protein Rap-2 OS=Canis lupus familiaris OX=9615 GN=RAP2C PE=3 SV=2	20.7		F1P9U4	DPYSL2	Dihydropyrimidinase-related protein 2 OS=Canis lupus familiaris OX=9615 GN=DPYSL2 PE=3 SV=2	73.5
E2RKV3	SPTLC1	Serine palmitoyltransferase long chain base subunit 1 OS=Canis lupus familiaris OX=9615 GN=SPTLC1 PE=4 SV=3	52.8		E2REM0	CYC1	Cytochrome c1 OS=Canis lupus familiaris OX=9615 GN=CYC1 PE=3 SV=1	35.3		F6Y258	GTF2I	General transcription factor IIi OS=Canis lupus familiaris OX=9615 GN=GTF2I PE=4 SV=1	112.4
E2RR01	DDX6	RNA helicase OS=Canis lupus familiaris OX=9615 GN=DDX6 PE=3 SV=1	54.4		E2R9Y9	RPLP2	60S acidic ribosomal protein P2 OS=Canis lupus familiaris OX=9615 GN=RPLP2 PE=3 SV=1	11.7		F1PN98	F5	Coagulation factor V OS=Canis lupus familiaris OX=9615 GN=F5 PE=3 SV=2	251.7
E2RJH7	CEP97	Centrosomal protein 97 OS=Canis lupus familiaris OX=9615 GN=CEP97 PE=4 SV=1	94.7		J9NS66	SCO1; LOC489505	Synthesis of cytochrome C oxidase 1 OS=Canis lupus familiaris OX=9615 GN=SCO1 PE=3 SV=1	33.7		J9NXG7	GPX8	Glutathione peroxidase OS=Canis lupus familiaris OX=9615 GN=GPX8 PE=3 SV=1	24
F6XRY2	EEF2	Eukaryotic translation elongation factor 2 OS=Canis lupus familiaris OX=9615 GN=EEF2 PE=3 SV=1	95.3		E2R4N7	RPS12	40S ribosomal protein S12 OS=Canis lupus familiaris OX=9615 GN=RPS12 PE=3 SV=1	14.5		E2QXJ5	TCIRG1	V-type proton ATPase subunit a OS=Canis lupus familiaris OX=9615 GN=TCIRG1 PE=3 SV=1	93
F1PCE8	PRSS1; LOC475521	Peptidase S1 domain-containing protein OS=Canis lupus familiaris OX=9615 GN=LOC475521 PE=4 SV=1	26.3		F1PLR0	GNB2L1; RACK1	Receptor for activated C kinase 1 OS=Canis lupus familiaris OX=9615 GN=RACK1 PE=4 SV=2	35.1		E2RJ67	C20H19orf52; TIMM29	Translocase of inner mitochondrial membrane 29 OS=Canis lupus familiaris OX=9615 GN=TIMM29 PE=4 SV=2	28.9
E2R0X5	LOC100856488; ACAD11	Acyl-CoA dehydrogenase family member 11 OS=Canis lupus familiaris OX=9615 GN=ACAD11 PE=3 SV=2	86.9		F1PCG4	LOC100856470; PRDX2	Peroxiredoxin 2 OS=Canis lupus familiaris OX=9615 GN=PRDX2 PE=3 SV=2	21.9		Q8WMR9	SLC35A1	CMP-sialic acid transporter OS=Canis lupus familiaris OX=9615 GN=SLC35A1 PE=2 SV=1	36.7
Q4LAL9	CTSD	Cathepsin D OS=Canis lupus familiaris OX=9615 GN=CTSD PE=2 SV=1	44.3		P33729	ICAM1	Intercellular adhesion molecule 1 (Fragment) OS=Canis lupus familiaris OX=9615 GN=ICAM1 PE=2 SV=2	57.9		F1PZQ9	FUT8	Alpha-(1,6)-fucosyltransferase OS=Canis lupus familiaris OX=9615 GN=FUT8 PE=3 SV=1	66.4
E2RF18	CYB5R1	NADH-cytochrome b5 reductase OS=Canis lupus familiaris OX=9615 GN=CYB5R1 PE=3 SV=1	33.9		E2R5Z5	TM9SF2	Transmembrane 9 superfamily member OS=Canis lupus familiaris OX=9615 GN=TM9SF2 PE=3 SV=2	75.6		E2RB37	PDIA6	Protein disulfide-isomerase A6 OS=Canis lupus familiaris OX=9615 GN=PDIA6 PE=3 SV=1	48.3
E2R4I1	ARL6IP5	PRA1 family protein OS=Canis lupus familiaris OX=9615 GN=ARL6IP5 PE=3 SV=3	21.6		J9P702	LOC100686332; GNG12	Guanine nucleotide-binding protein subunit gamma OS=Canis lupus familiaris OX=9615 GN=GNG12 PE=3 SV=1	8		F1PGP3	FAM3C	Protein FAM3C OS=Canis lupus familiaris OX=9615 GN=FAM3C PE=3 SV=2	24.7
E2R0D5	TEX10	Testis expressed 10 OS=Canis lupus familiaris OX=9615 GN=TEX10 PE=3 SV=1	105.6		E2QY93	NCLN	Nicalin OS=Canis lupus familiaris OX=9615 GN=NCLN PE=3 SV=1	63.1		J9PAY8	TOP2A	DNA topoisomerase 2 OS=Canis lupus familiaris OX=9615 GN=TOP2A PE=3 SV=1	175.8
E2QX82	PCDH12	Protocadherin 12 OS=Canis lupus familiaris OX=9615 GN=PCDH12 PE=4 SV=2	130.9		E2RST6	STC1	Stanniocalcin 1 OS=Canis lupus familiaris OX=9615 GN=STC1 PE=3 SV=1	27.5		E2RJH5	HNRNPH2	Heterogeneous nuclear ribonucleoprotein H2 OS=Canis lupus familiaris OX=9615 GN=HNRNPH2 PE=4 SV=2	49.2
					E2RSR1	SPTLC2	Serine palmitoyltransferase long chain base subunit 2 OS=Canis lupus familiaris OX=9615 GN=SPTLC2 PE=3 SV=2	62.7		P62822	RAB1A	Ras-related protein Rab-1A OS=Canis lupus familiaris OX=9615 GN=RAB1A PE=1 SV=3	22.7
					J9NYK7	LOC100855913; MYADM	Uncharacterized protein OS=Canis lupus familiaris OX=9615 GN=LOC100855913 PE=4 SV=1	35.2		E2RLE2	RPS27	40S ribosomal protein S27 OS=Canis lupus familiaris OX=9615 GN=RPS27 PE=3 SV=1	9.5
					E2QWJ8	LAMTOR1	Late endosomal/lysosomal adaptor and MAPK and MTOR activator 1 OS=Canis lupus familiaris OX=9615 GN=LAMTOR1 PE=3 SV=1	17.8		E2RD95	GNB2	G protein subunit beta 2 OS=Canis lupus familiaris OX=9615 GN=GNB2 PE=3 SV=1	37.3
					F1PWL7	TOMM40	Translocase of outer mitochondrial membrane 40 OS=Canis lupus familiaris OX=9615 GN=TOMM40 PE=3 SV=2	37.6		P62872	GNB1	Guanine nucleotide-binding protein G(I)/G(S)/G(T) subunit beta-1 OS=Canis lupus familiaris OX=9615 GN=GNB1 PE=2 SV=3	37.4
					E2R9R2	LOC612644	Cytochrome c oxidase subunit OS=Canis lupus familiaris OX=9615 GN=LOC612644 PE=3 SV=2	10.1		A0A1W2NC67	STT3A	Dolichyl-diphosphooligosaccharide--protein glycotransferase OS=Canis lupus familiaris OX=9615 GN=STT3A PE=3 SV=1	89.5
					F1Q3G6	MUC1	Mucin 1, cell surface associated OS=Canis lupus familiaris OX=9615 GN=MUC1 PE=4 SV=2	55.7		Q8MJ46	PPP1CC	Serine/threonine-protein phosphatase PP1-gamma catalytic subunit OS=Canis lupus familiaris OX=9615 GN=PPP1CC PE=2 SV=1	37
					H9GW76	TBRG4; LOC482691	Transforming growth factor beta regulator 4 OS=Canis lupus familiaris OX=9615 GN=TBRG4 PE=4 SV=2	71		E2R287	STX5	Syntaxin 5 OS=Canis lupus familiaris OX=9615 GN=STX5 PE=3 SV=1	39.6
					E2RMQ3	TMEM111; EMC3	ER membrane protein complex subunit 3 OS=Canis lupus familiaris OX=9615 GN=EMC3 PE=3 SV=3	29.9		E2R5K3	PYCR2	Pyrroline-5-carboxylate reductase OS=Canis lupus familiaris OX=9615 GN=PYCR2 PE=3 SV=1	33.7
					Q8MJ46	PPP1CC	Serine/threonine-protein phosphatase PP1-gamma catalytic subunit OS=Canis lupus familiaris OX=9615 GN=PPP1CC PE=2 SV=1	37		F1PSI7	SNRPD2	Small nuclear ribonucleoprotein Sm D2 OS=Canis lupus familiaris OX=9615 GN=SNRPD2 PE=3 SV=2	13.5
					E2R1S5	EIF6	Eukaryotic translation initiation factor 6 OS=Canis lupus familiaris OX=9615 GN=EIF6 PE=3 SV=3	26.6		E2QWU2	SNRPA1	Small nuclear ribonucleoprotein polypeptide A' OS=Canis lupus familiaris OX=9615 GN=SNRPA1 PE=3 SV=1	28.4
					E2QVV3	EBNA1BP2	EBNA1 binding protein 2 OS=Canis lupus familiaris OX=9615 GN=EBNA1BP2 PE=3 SV=1	34.6		E2R0K5	SSR3	Signal sequence receptor subunit gamma OS=Canis lupus familiaris OX=9615 GN=SSR3 PE=3 SV=1	21.1
					F1PY24	ATP5D	ATP synthase F1 subunit delta OS=Canis lupus familiaris OX=9615 GN=ATP5F1D PE=3 SV=2	17.5		F1Q2U8	FMR1	Synaptic functional regulator FMR1 OS=Canis lupus familiaris OX=9615 GN=FMR1 PE=3 SV=2	69.2
					E2R3X6	MBOAT7	Membrane bound O-acyltransferase domain containing 7 OS=Canis lupus familiaris OX=9615 GN=MBOAT7 PE=4 SV=1	52.6		P51152	RAB12	Ras-related protein Rab-12 (Fragment) OS=Canis lupus familiaris OX=9615 GN=RAB12 PE=2 SV=1	23.8
					E2RNC2	LOC100856416; CLDN4	Claudin OS=Canis lupus familiaris OX=9615 GN=CLDN4 PE=3 SV=1	22.1		F1P719	EHD4	EH domain containing 4 OS=Canis lupus familiaris OX=9615 GN=EHD4 PE=4 SV=2	61.2
					Q9GMY1	QKI	Protein quaking OS=Canis lupus familiaris OX=9615 GN=QKI PE=2 SV=1	37.6		J9P621	ATP5O; LOC100855541	ATP synthase peripheral stalk subunit OSCP OS=Canis lupus familiaris OX=9615 GN=ATP5O PE=2 SV=1	23.5
					P67780	COX2	Cytochrome c oxidase subunit 2 OS=Canis lupus familiaris OX=9615 GN=MT-CO2 PE=3 SV=1	26		E2R3V7	MAVS	Mitochondrial antiviral signaling protein OS=Canis lupus familiaris OX=9615 GN=MAVS PE=4 SV=2	54.5
					F1PWZ9	NDUFA12	NADH dehydrogenase [ubiquinone] 1 alpha subcomplex subunit 12 OS=Canis lupus familiaris OX=9615 GN=NDUFA12 PE=3 SV=2	17.1		E2QUL2	VAMP8	Vesicle associated membrane protein 8 OS=Canis lupus familiaris OX=9615 GN=VAMP8 PE=4 SV=3	11.5
					E2RK67	TMX1	Thioredoxin related transmembrane protein 1 OS=Canis lupus familiaris OX=9615 GN=TMX1 PE=4 SV=2	31.5		Q9ZZ64	COX1	Cytochrome c oxidase subunit 1 OS=Canis lupus familiaris OX=9615 GN=MT-CO1 PE=3 SV=2	57
					E2QY95	DDX39A	RNA helicase OS=Canis lupus familiaris OX=9615 GN=DDX39A PE=4 SV=1	49.1		Q5WR09	ATP6V1G2	V-type proton ATPase subunit G 1 OS=Canis lupus familiaris OX=9615 GN=ATP6V1G1 PE=3 SV=3	13.6
					E2RGE3	PPAN	Brix domain-containing protein OS=Canis lupus familiaris OX=9615 GN=PPAN PE=4 SV=3	52.7		Q5TJE7	WDR46	WD repeat-containing protein 46 OS=Canis lupus familiaris OX=9615 GN=WDR46 PE=3 SV=1	68.8
					E2RC21	ZBTB7A	Zinc finger and BTB domain containing 7A OS=Canis lupus familiaris OX=9615 GN=ZBTB7A PE=4 SV=2	62.4		E2QXW8	TRAF7	TNF receptor associated factor 7 OS=Canis lupus familiaris OX=9615 GN=TRAF7 PE=4 SV=1	74.5
					P61008	SPCS3	Signal peptidase complex subunit 3 OS=Canis lupus familiaris OX=9615 GN=SPCS3 PE=1 SV=1	20.3		E2RHX1	LYAR	Ly1 antibody reactive OS=Canis lupus familiaris OX=9615 GN=LYAR PE=4 SV=2	43
					J9NZI7	SLC25A32	Solute carrier family 25 member 32 OS=Canis lupus familiaris OX=9615 GN=SLC25A32 PE=3 SV=1	35.5		E2REX4	BRP44; MPC2	Mitochondrial pyruvate carrier OS=Canis lupus familiaris OX=9615 GN=MPC2 PE=3 SV=2	14.2
					F1P8U7	HMOX1	Heme oxygenase OS=Canis lupus familiaris OX=9615 GN=HMOX1 PE=3 SV=2	33		P86229	KRTCAP2	Keratinocyte-associated protein 2 OS=Canis lupus familiaris OX=9615 GN=KRTCAP2 PE=1 SV=1	14.6
					F1PPH7	PSMC2	26S proteasome AAA-ATPase subunit RPT1 OS=Canis lupus familiaris OX=9615 GN=PSMC2 PE=3 SV=2	48.6		E2RR27	UQCRH	Cytochrome b-c1 complex subunit 6 OS=Canis lupus familiaris OX=9615 GN=UQCRH PE=3 SV=1	10.6
					E2RL81	UPF1	UPF1 RNA helicase and ATPase OS=Canis lupus familiaris OX=9615 GN=UPF1 PE=3 SV=2	124.4		E2RRA8	SH2D3C	SH2 domain containing 3C OS=Canis lupus familiaris OX=9615 GN=SH2D3C PE=4 SV=1	94.3
					E2RC86	FAU	40S ribosomal protein S30 OS=Canis lupus familiaris OX=9615 GN=FAU PE=3 SV=1	14.4		E2RK67	TMX1	Thioredoxin related transmembrane protein 1 OS=Canis lupus familiaris OX=9615 GN=TMX1 PE=4 SV=2	31.5
					E2R503	NDUFA2	NADH dehydrogenase [ubiquinone] 1 alpha subcomplex subunit 2 OS=Canis lupus familiaris OX=9615 GN=NDUFA2 PE=3 SV=1	10.9		J9NU43	C1GALT1	Glycoprotein-N-acetylgalactosamine 3-beta-galactosyltransferase 1 OS=Canis lupus familiaris OX=9615 GN=C1GALT1 PE=3 SV=1	41.8
					P24406	RHOA	Transforming protein RhoA OS=Canis lupus familiaris OX=9615 GN=RHOA PE=2 SV=1	21.7		E2RTH5	UQCR10	Ubiquinol-cytochrome c reductase, complex III subunit X OS=Canis lupus familiaris OX=9615 GN=UQCR10 PE=3 SV=2	7.4
					E2RM68	LOC100856664; AATF	Apoptosis antagonizing transcription factor OS=Canis lupus familiaris OX=9615 GN=AATF PE=3 SV=1	63.8		J9P8R0	LOC102152884	Small nuclear ribonucleoprotein Sm D3 OS=Canis lupus familiaris OX=9615 GN=SNRPD3 PE=3 SV=1	13.9
					F2Z4N6	SRSF3	Serine and arginine rich splicing factor 3 OS=Canis lupus familiaris OX=9615 GN=SRSF3 PE=4 SV=1	19.3		E2RTB5	UQCRQ	Complex III subunit 8 OS=Canis lupus familiaris OX=9615 GN=UQCRQ PE=3 SV=1	9.7
					F1PHN5	GPRC5A	G protein-coupled receptor class C group 5 member A OS=Canis lupus familiaris OX=9615 GN=GPRC5A PE=4 SV=2	40.1		E2QWZ7	GFER	Sulfhydryl oxidase OS=Canis lupus familiaris OX=9615 GN=GFER PE=4 SV=2	39.1
					Q49RC1	ND5	NADH-ubiquinone oxidoreductase chain 5 OS=Canis lupus familiaris OX=9615 GN=MT-ND5 PE=3 SV=1	68.3		E2R9P5	CSRP3	Cysteine and glycine rich protein 3 OS=Canis lupus familiaris OX=9615 GN=CSRP3 PE=4 SV=1	20.9
					Q9ZZ64	COX1	Cytochrome c oxidase subunit 1 OS=Canis lupus familiaris OX=9615 GN=MT-CO1 PE=3 SV=2	57		E2RC21	ZBTB7A	Zinc finger and BTB domain containing 7A OS=Canis lupus familiaris OX=9615 GN=ZBTB7A PE=4 SV=2	62.4
					E2R1X0	NGDN	Neuroguidin OS=Canis lupus familiaris OX=9615 GN=NGDN PE=4 SV=1	36.3		F6Y5A9	QSER1	Glutamine and serine rich 1 OS=Canis lupus familiaris OX=9615 GN=QSER1 PE=4 SV=1	189.5
					E2R287	STX5	Syntaxin 5 OS=Canis lupus familiaris OX=9615 GN=STX5 PE=3 SV=1	39.6		E2RDL8	SF3A1	Splicing factor 3a subunit 1 OS=Canis lupus familiaris OX=9615 GN=SF3A1 PE=4 SV=1	88.7
					E2RME9	SGPL1	Sphingosine-1-phosphate lyase 1 OS=Canis lupus familiaris OX=9615 GN=SGPL1 PE=3 SV=1	63.4		E2QY93	NCLN	Nicalin OS=Canis lupus familiaris OX=9615 GN=NCLN PE=3 SV=1	63.1
					E2R8S6	LENG8	Leukocyte receptor cluster member 8 OS=Canis lupus familiaris OX=9615 GN=LENG8 PE=4 SV=2	87.5		E2RJQ5	FBXO25	F-box protein 25 OS=Canis lupus familiaris OX=9615 GN=FBXO25 PE=4 SV=3	42.3
					F1PXA2	DHCR24	Delta(24)-sterol reductase OS=Canis lupus familiaris OX=9615 GN=DHCR24 PE=4 SV=2	59.9		E2QXT5	C18H11orf48; LBHD1; C18H11orf98	Uncharacterized protein OS=Canis lupus familiaris OX=9615 GN=LBHD1 PE=4 SV=3	14.9
					E2RNW4	CCDC56	Cytochrome c oxidase assembly factor 3 OS=Canis lupus familiaris OX=9615 GN=CCDC56 PE=3 SV=1	11.6		Q5TJF3	RING1	E3 ubiquitin-protein ligase RING1 OS=Canis lupus familiaris OX=9615 GN=RING1 PE=3 SV=2	42.4
					E2RC35	DDX10	RNA helicase OS=Canis lupus familiaris OX=9615 GN=DDX10 PE=4 SV=2	100.1		E2QY54	SSR4	Signal sequence receptor subunit delta OS=Canis lupus familiaris OX=9615 GN=SSR4 PE=3 SV=1	18.9
					E2R812	GOSR1	Golgi SNAP receptor complex member 1 OS=Canis lupus familiaris OX=9615 GN=GOSR1 PE=3 SV=1	28.5		P67780	COX2	Cytochrome c oxidase subunit 2 OS=Canis lupus familiaris OX=9615 GN=MT-CO2 PE=3 SV=1	26
					E2QXJ5	TCIRG1	V-type proton ATPase subunit a OS=Canis lupus familiaris OX=9615 GN=TCIRG1 PE=3 SV=1	93		E2REK3	EIF3D	Eukaryotic translation initiation factor 3 subunit D OS=Canis lupus familiaris OX=9615 GN=EIF3D PE=3 SV=2	63.9
					E2RRR1	AGK	Acylglycerol kinase OS=Canis lupus familiaris OX=9615 GN=AGK PE=4 SV=2	46.7		E2R0L9	TCP1	CCT-alpha OS=Canis lupus familiaris OX=9615 GN=TCP1 PE=3 SV=1	60.2
					E2RG67	ARL1	ADP ribosylation factor like GTPase 1 OS=Canis lupus familiaris OX=9615 GN=ARL1 PE=3 SV=2	20.4		E2RJQ8	ATP6V0D1	V-type proton ATPase subunit OS=Canis lupus familiaris OX=9615 GN=ATP6V0D1 PE=3 SV=1	40.4
					E2RFC7	LOC610819; C8H14orf166; RTRAF	RNA transcription, translation and transport factor protein OS=Canis lupus familiaris OX=9615 GN=RTRAF PE=3 SV=1	28		E2R9S7	CTNNA1	Catenin alpha 1 OS=Canis lupus familiaris OX=9615 GN=CTNNA1 PE=3 SV=1	100.1
					E2RBF2	KIAA0020; PUM3	Pumilio RNA binding family member 3 OS=Canis lupus familiaris OX=9615 GN=PUM3 PE=4 SV=2	73.5		E2R1J6	EIF3E	Eukaryotic translation initiation factor 3 subunit E OS=Canis lupus familiaris OX=9615 GN=EIF3E PE=3 SV=1	52.2
					E2R1N7	PCYOX1; LOC481418	Prenylcysteine oxidase 1 OS=Canis lupus familiaris OX=9615 GN=PCYOX1 PE=3 SV=1	56.7		E2R0Y5	SUCLG1	Succinate--CoA ligase [ADP/GDP-forming] subunit alpha, mitochondrial OS=Canis lupus familiaris OX=9615 GN=SUCLG1 PE=3 SV=1	36.1
					E2R6K5	H3F3B; H3F3A; LOC480110; LOC475916	Histone H3 OS=Canis lupus familiaris OX=9615 GN=H3-3A PE=3 SV=1	15.3		J9P702	LOC100686332; GNG12	Guanine nucleotide-binding protein subunit gamma OS=Canis lupus familiaris OX=9615 GN=GNG12 PE=3 SV=1	8
					J9NZJ6	PICALM	Phosphatidylinositol binding clathrin assembly protein OS=Canis lupus familiaris OX=9615 GN=PICALM PE=3 SV=1	68.9		P60467	SEC61B	Protein transport protein Sec61 subunit beta OS=Canis lupus familiaris OX=9615 GN=SEC61B PE=1 SV=2	10
					F1PKU9	LOC606860	COX6C domain-containing protein OS=Canis lupus familiaris OX=9615 PE=3 SV=2	8.5		E2RQJ8	SLC30A7	Solute carrier family 30 member 7 OS=Canis lupus familiaris OX=9615 GN=SLC30A7 PE=3 SV=3	41.7
					O18840	ACTB	Actin, cytoplasmic 1 OS=Canis lupus familiaris OX=9615 GN=ACTB PE=2 SV=3	41.7		F1Q255	LOC100856083; ILVBL	2-hydroxyacyl-CoA lyase 2 OS=Canis lupus familiaris OX=9615 GN=ILVBL PE=3 SV=2	68.1
					P24643	CANX	Calnexin OS=Canis lupus familiaris OX=9615 GN=CANX PE=1 SV=3	67.6		F6Y4X7	MTX1	Metaxin 1 OS=Canis lupus familiaris OX=9615 GN=MTX1 PE=3 SV=1	50.3
					F2Z4N8	ACTG2	Deoxyguanosine kinase OS=Canis lupus familiaris OX=9615 GN=DGUOK PE=3 SV=1	41.9		E2RGZ5	TMED2	Transmembrane p24 trafficking protein 2 OS=Canis lupus familiaris OX=9615 GN=TMED2 PE=3 SV=1	22.7
					P38400	GNAI2	Guanine nucleotide-binding protein G(i) subunit alpha-2 OS=Canis lupus familiaris OX=9615 GN=GNAI2 PE=2 SV=2	40.5		Q9ZZ63	ATP8	ATP synthase protein 8 OS=Canis lupus familiaris OX=9615 GN=MT-ATP8 PE=3 SV=1	8
					P18066	RAB5A	Ras-related protein Rab-5A OS=Canis lupus familiaris OX=9615 GN=RAB5A PE=1 SV=1	23.6		F1PRD1	RRS1	Ribosome biogenesis regulatory protein OS=Canis lupus familiaris OX=9615 GN=RRS1 PE=3 SV=2	41.2
					F1PTE3	RAB13	Ras-related protein Rab-13 OS=Canis lupus familiaris OX=9615 GN=RAB13 PE=1 SV=2	22.7		E2RDP7	TMEM14C; LOC478720	Uncharacterized protein OS=Canis lupus familiaris OX=9615 GN=LOC478720 PE=3 SV=1	11.7
					E2R2M7	RAP1A	RAP1A, member of RAS oncogene family OS=Canis lupus familiaris OX=9615 GN=RAP1A PE=3 SV=1	21		E2R4I1	ARL6IP5	PRA1 family protein OS=Canis lupus familiaris OX=9615 GN=ARL6IP5 PE=3 SV=3	21.6
					E2QZV2	DDRGK1	DDRGK domain-containing protein 1 OS=Canis lupus familiaris OX=9615 GN=DDRGK1 PE=3 SV=2	44.1		E2R5T2	SF3B4	Splicing factor 3b subunit 4 OS=Canis lupus familiaris OX=9615 GN=SF3B4 PE=3 SV=1	44.4
					E2RKK6	PRKCSH	Glucosidase 2 subunit beta OS=Canis lupus familiaris OX=9615 GN=PRKCSH PE=4 SV=2	60.5		E2RLJ3	LSM12	LSM12 homolog OS=Canis lupus familiaris OX=9615 GN=LSM12 PE=3 SV=3	21.7
					J9NW84	VMA21	Vacuolar ATPase assembly integral membrane protein VMA21 OS=Canis lupus familiaris OX=9615 GN=VMA21 PE=3 SV=1	11.4		E2RP76	S100A16	Protein S100 OS=Canis lupus familiaris OX=9615 GN=S100A16 PE=3 SV=1	11.8
					O46550	CAV2	Caveolin-2 OS=Canis lupus familiaris OX=9615 GN=CAV2 PE=1 SV=2	17.9		E2RK20	SRSF9	Serine and arginine rich splicing factor 9 OS=Canis lupus familiaris OX=9615 GN=SRSF9 PE=4 SV=1	25.6
					E2R484	KRT85; LOC486527	Keratin 85 OS=Canis lupus familiaris OX=9615 GN=KRT85 PE=3 SV=3	55.8		E2RMQ9	TMEM11	Transmembrane protein 11 OS=Canis lupus familiaris OX=9615 GN=TMEM11 PE=3 SV=1	21.6
					E2RQH0	SH3BP4	SH3 domain binding protein 4 OS=Canis lupus familiaris OX=9615 GN=SH3BP4 PE=4 SV=1	107		J9NRZ4	LOC100856456; JUNB	Transcription factor jun-B OS=Canis lupus familiaris OX=9615 GN=JUNB PE=3 SV=1	35.9
					E2RM61	PSMC5	AAA domain-containing protein OS=Canis lupus familiaris OX=9615 GN=PSMC5 PE=3 SV=3	45.6		F1PV09	ACAD9	Acyl-CoA dehydrogenase family member 9 OS=Canis lupus familiaris OX=9615 GN=ACAD9 PE=3 SV=2	68.5
					E2RCD6	LOC474524; RTCB	RNA-splicing ligase RtcB homolog OS=Canis lupus familiaris OX=9615 GN=RTCB PE=3 SV=1	55.1		E2RR68	FAM129B	Niban apoptosis regulator 2 OS=Canis lupus familiaris OX=9615 GN=NIBAN2 PE=3 SV=1	84.3
					E2RGG6	EIF3G	Eukaryotic translation initiation factor 3 subunit G OS=Canis lupus familiaris OX=9615 GN=EIF3G PE=3 SV=1	35.5		J9P691	TMEM188; CNEP1R1	Nuclear envelope phosphatase-regulatory subunit 1 OS=Canis lupus familiaris OX=9615 GN=CNEP1R1 PE=3 SV=1	14.3
					E2RQ15	RAB25	Ras-related protein Rab-25 OS=Canis lupus familiaris OX=9615 GN=RAB25 PE=3 SV=1	23.6		E2RLX2	SMU1	SMU1 DNA replication regulator and spliceosomal factor OS=Canis lupus familiaris OX=9615 GN=SMU1 PE=4 SV=3	57.5
					E2RE13	ARL8B	ADP ribosylation factor like GTPase 8B OS=Canis lupus familiaris OX=9615 GN=ARL8B PE=3 SV=1	21.5		E2RJW8	PGRMC1	Progesterone receptor membrane component 1 OS=Canis lupus familiaris OX=9615 GN=PGRMC1 PE=4 SV=1	21.6
					F1PQ93	SFN	Stratifin OS=Canis lupus familiaris OX=9615 GN=SFN PE=3 SV=2	27.8		E2QSC8	TSPAN8	Tetraspanin OS=Canis lupus familiaris OX=9615 GN=TSPAN8 PE=3 SV=1	25.8
					E2RTB5	UQCRQ	Complex III subunit 8 OS=Canis lupus familiaris OX=9615 GN=UQCRQ PE=3 SV=1	9.7		F1PCE8	PRSS1; LOC475521	Peptidase S1 domain-containing protein OS=Canis lupus familiaris OX=9615 GN=LOC475521 PE=4 SV=1	26.3
					F1PCR0	MGST3	Microsomal glutathione S-transferase 3 OS=Canis lupus familiaris OX=9615 GN=MGST3 PE=4 SV=2	16.5		E2RSR1	SPTLC2	Serine palmitoyltransferase long chain base subunit 2 OS=Canis lupus familiaris OX=9615 GN=SPTLC2 PE=3 SV=2	62.7
					E2R3V7	MAVS	Mitochondrial antiviral signaling protein OS=Canis lupus familiaris OX=9615 GN=MAVS PE=4 SV=2	54.5		Q9TSZ6	DAG1	Dystroglycan OS=Canis lupus familiaris OX=9615 GN=DAG1 PE=3 SV=1	97.1
					J9NX80	LOC100855921; MISP	Mitotic spindle positioning OS=Canis lupus familiaris OX=9615 GN=MISP PE=4 SV=1	66.2		E2RMM3	MFAP1	Microfibril associated protein 1 OS=Canis lupus familiaris OX=9615 GN=MFAP1 PE=3 SV=1	51.9
					E2RHX1	LYAR	Ly1 antibody reactive OS=Canis lupus familiaris OX=9615 GN=LYAR PE=4 SV=2	43		E2R3X6	MBOAT7	Membrane bound O-acyltransferase domain containing 7 OS=Canis lupus familiaris OX=9615 GN=MBOAT7 PE=4 SV=1	52.6
					E2R2A0	TIMMDC1	Translocase of inner mitochondrial membrane domain containing 1 OS=Canis lupus familiaris OX=9615 GN=TIMMDC1 PE=4 SV=1	31		E2RL17	EIF2S1	Eukaryotic translation initiation factor 2 subunit 1 OS=Canis lupus familiaris OX=9615 GN=EIF2S1 PE=3 SV=1	36.1
					E2QU34	SLC7A1	Cationic amino acid transporter 1 OS=Canis lupus familiaris OX=9615 GN=SLC7A1 PE=2 SV=1	68.2		E2RNW4	CCDC56	Cytochrome c oxidase assembly factor 3 OS=Canis lupus familiaris OX=9615 GN=CCDC56 PE=3 SV=1	11.6
					E2RR27	UQCRH	Cytochrome b-c1 complex subunit 6 OS=Canis lupus familiaris OX=9615 GN=UQCRH PE=3 SV=1	10.6		Q49RC1	ND5	NADH-ubiquinone oxidoreductase chain 5 OS=Canis lupus familiaris OX=9615 GN=MT-ND5 PE=3 SV=1	68.3
					Q5TJF3	RING1	E3 ubiquitin-protein ligase RING1 OS=Canis lupus familiaris OX=9615 GN=RING1 PE=3 SV=2	42.4		F1PXI6	IKBIP	IKBKB interacting protein OS=Canis lupus familiaris OX=9615 GN=IKBIP PE=4 SV=2	42.7
					J9P8R0	LOC102152884	Small nuclear ribonucleoprotein Sm D3 OS=Canis lupus familiaris OX=9615 GN=SNRPD3 PE=3 SV=1	13.9		E2R149	RPL9	60S ribosomal protein L9 OS=Canis lupus familiaris OX=9615 GN=RPL9 PE=3 SV=1	21.9
					J9P5J0	LOC100856039; DNAJC19	DnaJ heat shock protein family (Hsp40) member C19 OS=Canis lupus familiaris OX=9615 GN=DNAJC19 PE=4 SV=1	12.5		F1PQ93	SFN	Stratifin OS=Canis lupus familiaris OX=9615 GN=SFN PE=3 SV=2	27.8
					F1PA85	ESRP2	Epithelial splicing regulatory protein 2 OS=Canis lupus familiaris OX=9615 GN=ESRP2 PE=3 SV=2	77		F1PIT4	CD63	Tetraspanin OS=Canis lupus familiaris OX=9615 GN=CD63 PE=3 SV=2	25.6
					E2RTH5	UQCR10	Ubiquinol-cytochrome c reductase, complex III subunit X OS=Canis lupus familiaris OX=9615 GN=UQCR10 PE=3 SV=2	7.4		E2RL81	UPF1	UPF1 RNA helicase and ATPase OS=Canis lupus familiaris OX=9615 GN=UPF1 PE=3 SV=2	124.4
					F1PGJ2	PTPRR	Protein-tyrosine-phosphatase OS=Canis lupus familiaris OX=9615 GN=PTPRR PE=4 SV=2	75.4		F1P9A8	C3H4orf52; SMIM20	Small integral membrane protein 20 OS=Canis lupus familiaris OX=9615 GN=SMIM20 PE=4 SV=2	7.6
					E2R0K5	SSR3	Signal sequence receptor subunit gamma OS=Canis lupus familiaris OX=9615 GN=SSR3 PE=3 SV=1	21.1		E2R9D6	ORMDL3	ORM1-like protein OS=Canis lupus familiaris OX=9615 GN=ORMDL3 PE=3 SV=1	17.5
					E2R5T2	SF3B4	Splicing factor 3b subunit 4 OS=Canis lupus familiaris OX=9615 GN=SF3B4 PE=3 SV=1	44.4		E2R9L6	C5H17orf61; TMEM256	Uncharacterized protein OS=Canis lupus familiaris OX=9615 GN=TMEM256 PE=3 SV=2	11.7
					F1PKI0	PRPF31	Pre-mRNA-processing factor 31 OS=Canis lupus familiaris OX=9615 GN=PRPF31 PE=3 SV=2	55.4		E2R0X5	LOC100856488; ACAD11	Acyl-CoA dehydrogenase family member 11 OS=Canis lupus familiaris OX=9615 GN=ACAD11 PE=3 SV=2	86.9
					E2RCM1	GPBP1L1	GC-rich promoter binding protein 1 like 1 OS=Canis lupus familiaris OX=9615 GN=GPBP1L1 PE=3 SV=2	52.2		E2RHC1	CPSF7	Cleavage and polyadenylation specific factor 7 OS=Canis lupus familiaris OX=9615 GN=CPSF7 PE=3 SV=1	52
					E2R4H4	LOC100856348; PSMA5	Proteasome subunit alpha type OS=Canis lupus familiaris OX=9615 GN=PSMA5 PE=3 SV=3	26.4		F1PHN5	GPRC5A	G protein-coupled receptor class C group 5 member A OS=Canis lupus familiaris OX=9615 GN=GPRC5A PE=4 SV=2	40.1
					E2R5V5	ARL6IP6	ADP ribosylation factor like GTPase 6 interacting protein 6 OS=Canis lupus familiaris OX=9615 GN=ARL6IP6 PE=4 SV=1	23.9		F1PUP7	NCBP1	Nuclear cap binding protein subunit 1 OS=Canis lupus familiaris OX=9615 GN=NCBP1 PE=3 SV=2	91.8
					F6XB90	AUP1	AUP1 lipid droplet regulating VLDL assembly factor OS=Canis lupus familiaris OX=9615 GN=AUP1 PE=4 SV=1	45.7		E2R943	METTL3	Methyltransferase like 3 OS=Canis lupus familiaris OX=9615 GN=METTL3 PE=3 SV=1	64.5
					F1PMB0	NINJ1	Ninjurin 1 OS=Canis lupus familiaris OX=9615 GN=NINJ1 PE=3 SV=2	16.5		E2R6K5	H3F3B; H3F3A; LOC480110; LOC475916	Histone H3 OS=Canis lupus familiaris OX=9615 GN=H3-3A PE=3 SV=1	15.3
					E2RGI3	SNRPC	U1 small nuclear ribonucleoprotein C OS=Canis lupus familiaris OX=9615 GN=SNRPC PE=3 SV=1	17.4		J9P8W9	IGF2BP3	Insulin like growth factor 2 mRNA binding protein 3 OS=Canis lupus familiaris OX=9615 GN=IGF2BP3 PE=3 SV=1	63.7
					J9P1C8	LOC100856531; SMIM1	Small integral membrane protein 1 OS=Canis lupus familiaris OX=9615 GN=SMIM1 PE=4 SV=1	8.5		E2RLM4	CDK6	Cyclin dependent kinase 6 OS=Canis lupus familiaris OX=9615 GN=CDK6 PE=3 SV=1	36.8
					F1PUP7	NCBP1	Nuclear cap binding protein subunit 1 OS=Canis lupus familiaris OX=9615 GN=NCBP1 PE=3 SV=2	91.8		E2QYD8	RPL35A	60S ribosomal protein L35a OS=Canis lupus familiaris OX=9615 GN=RPL35A PE=3 SV=1	12.5
					F1P969	EIF3B	Eukaryotic translation initiation factor 3 subunit B OS=Canis lupus familiaris OX=9615 GN=EIF3B PE=3 SV=2	92		E2QUJ8	GHITM	Growth hormone inducible transmembrane protein OS=Canis lupus familiaris OX=9615 GN=GHITM PE=3 SV=1	37.2
					E2QUF8	CLPTM1L	CLPTM1 like OS=Canis lupus familiaris OX=9615 GN=CLPTM1L PE=3 SV=1	62.4		E2RR39	KIF3C	Kinesin-like protein OS=Canis lupus familiaris OX=9615 GN=KIF3C PE=3 SV=1	89.5
					F6Y4X7	MTX1	Metaxin 1 OS=Canis lupus familiaris OX=9615 GN=MTX1 PE=3 SV=1	50.3		J9P5J0	LOC100856039; DNAJC19	DnaJ heat shock protein family (Hsp40) member C19 OS=Canis lupus familiaris OX=9615 GN=DNAJC19 PE=4 SV=1	12.5
					E2RRC9	PGK1	Phosphoglycerate kinase OS=Canis lupus familiaris OX=9615 GN=PGK1 PE=3 SV=1	44.4		E2QUV3	AHSG	Alpha-2-HS-glycoprotein OS=Canis lupus familiaris OX=9615 GN=AHSG PE=4 SV=2	39.2
					J9P111	LOC100856724; NMNAT1	Nicotinamide-nucleotide adenylyltransferase OS=Canis lupus familiaris OX=9615 GN=NMNAT1 PE=3 SV=1	31.9		E2RMR8	LOC100856631; ACOT9	Acyl-CoA thioesterase 9 OS=Canis lupus familiaris OX=9615 GN=ACOT9 PE=4 SV=3	50.3
					E2RJZ2	NSUN5	NOP2/Sun RNA methyltransferase 5 OS=Canis lupus familiaris OX=9615 GN=NSUN5 PE=3 SV=2	51.5		E2RE13	ARL8B	ADP ribosylation factor like GTPase 8B OS=Canis lupus familiaris OX=9615 GN=ARL8B PE=3 SV=1	21.5
					E2RM84	RAVER1	Uncharacterized protein OS=Canis lupus familiaris OX=9615 GN=RAVER1 PE=4 SV=2	77.4		E2QXC6	CBX3	Uncharacterized protein OS=Canis lupus familiaris OX=9615 GN=CBX3 PE=4 SV=2	20.8
					E2QV28	NDUFB7	Complex I-B18 OS=Canis lupus familiaris OX=9615 GN=NDUFB7 PE=3 SV=1	16.2		E2QV99	ATP8B1	Phospholipid-transporting ATPase OS=Canis lupus familiaris OX=9615 GN=ATP8B1 PE=3 SV=1	143.9
					E2QYG6	ATP6V1A	H(+)-transporting two-sector ATPase OS=Canis lupus familiaris OX=9615 GN=ATP6V1A PE=3 SV=1	68.4		E2R7L0	RFC3	Replication factor C subunit 3 OS=Canis lupus familiaris OX=9615 GN=RFC3 PE=4 SV=1	40.5
					E2R513	HMOX2	Heme oxygenase (biliverdin-producing) OS=Canis lupus familiaris OX=9615 GN=HMOX2 PE=3 SV=1	35.9		E2RR01	DDX6	RNA helicase OS=Canis lupus familiaris OX=9615 GN=DDX6 PE=3 SV=1	54.4
					E2RP76	S100A16	Protein S100 OS=Canis lupus familiaris OX=9615 GN=S100A16 PE=3 SV=1	11.8		F1PU17	U2AF1L4	U2 small nuclear RNA auxiliary factor 1 like 4 OS=Canis lupus familiaris OX=9615 GN=U2AF1L4 PE=4 SV=2	25.8
					E2RR68	FAM129B	Niban apoptosis regulator 2 OS=Canis lupus familiaris OX=9615 GN=NIBAN2 PE=3 SV=1	84.3		F1PK90	DDX46	RNA helicase OS=Canis lupus familiaris OX=9615 GN=DDX46 PE=4 SV=2	117.4
					E2QY54	SSR4	Signal sequence receptor subunit delta OS=Canis lupus familiaris OX=9615 GN=SSR4 PE=3 SV=1	18.9		E2R8A8	RPS7	40S ribosomal protein S7 OS=Canis lupus familiaris OX=9615 GN=RPS7 PE=3 SV=3	22.1
					E2R299	CYSTM1	Cysteine-rich and transmembrane domain-containing protein 1 OS=Canis lupus familiaris OX=9615 GN=CYSTM1 PE=3 SV=1	11		E2R1X0	NGDN	Neuroguidin OS=Canis lupus familiaris OX=9615 GN=NGDN PE=4 SV=1	36.3
					E2QSC8	TSPAN8	Tetraspanin OS=Canis lupus familiaris OX=9615 GN=TSPAN8 PE=3 SV=1	25.8		E2RBF2	KIAA0020; PUM3	Pumilio RNA binding family member 3 OS=Canis lupus familiaris OX=9615 GN=PUM3 PE=4 SV=2	73.5
					Q8WMR9	SLC35A1	CMP-sialic acid transporter OS=Canis lupus familiaris OX=9615 GN=SLC35A1 PE=2 SV=1	36.7		F1P7R7	WDR43	WD repeat domain 43 OS=Canis lupus familiaris OX=9615 GN=WDR43 PE=4 SV=2	75.7
					E2QWU2	SNRPA1	Small nuclear ribonucleoprotein polypeptide A' OS=Canis lupus familiaris OX=9615 GN=SNRPA1 PE=3 SV=1	28.4		E2QUY7	PSMD3	Proteasome 26S subunit, non-ATPase 3 OS=Canis lupus familiaris OX=9615 GN=PSMD3 PE=3 SV=2	60.9
					E2QRU5	FAM162A	Family with sequence similarity 162 member A OS=Canis lupus familiaris OX=9615 GN=FAM162A PE=3 SV=1	17.6		H9GW76	TBRG4; LOC482691	Transforming growth factor beta regulator 4 OS=Canis lupus familiaris OX=9615 GN=TBRG4 PE=4 SV=2	71
					F1P694	NPM3	O-GlcNAcase OS=Canis lupus familiaris OX=9615 GN=OGA PE=3 SV=2	21.6		Q28288	STXBP2	Syntaxin-binding protein 2 OS=Canis lupus familiaris OX=9615 GN=STXBP2 PE=2 SV=1	66.5
					E2RGZ5	TMED2	Transmembrane p24 trafficking protein 2 OS=Canis lupus familiaris OX=9615 GN=TMED2 PE=3 SV=1	22.7		E2RGT2	TMCO1; LOC478992	Calcium load-activated calcium channel OS=Canis lupus familiaris OX=9615 GN=TMCO1 PE=3 SV=2	21.2
					E2RKN5	EDC4	Enhancer of mRNA-decapping protein 4 OS=Canis lupus familiaris OX=9615 GN=EDC4 PE=3 SV=2	151.6		J9NS76	TIMM22	Mitochondrial import inner membrane translocase subunit TIM22 OS=Canis lupus familiaris OX=9615 GN=TIMM22 PE=3 SV=1	20.1
					E2RCW2	LOC100688295	HIG1 domain-containing protein OS=Canis lupus familiaris OX=9615 PE=4 SV=3	10.1		E2RM68	LOC100856664; AATF	Apoptosis antagonizing transcription factor OS=Canis lupus familiaris OX=9615 GN=AATF PE=3 SV=1	63.8
					A0A140T8E0	CAPRIN1	Cell cycle associated protein 1 OS=Canis lupus familiaris OX=9615 GN=CAPRIN1 PE=3 SV=1	78.8		E2RFC7	LOC610819; C8H14orf166; RTRAF	RNA transcription, translation and transport factor protein OS=Canis lupus familiaris OX=9615 GN=RTRAF PE=3 SV=1	28
					E2QUC8	GLT8D1	Glycosyltransferase 8 domain containing 1 OS=Canis lupus familiaris OX=9615 GN=GLT8D1 PE=4 SV=1	41.9		J9PB88	FEN1	Flap endonuclease 1 OS=Canis lupus familiaris OX=9615 GN=FEN1 PE=3 SV=1	42.6
					E2RL88	LOC100856563; ITGA6	Integrin subunit alpha 6 OS=Canis lupus familiaris OX=9615 GN=ITGA6 PE=3 SV=2	122		F1Q2B9	SLC30A5	Solute carrier family 30 member 5 OS=Canis lupus familiaris OX=9615 GN=SLC30A5 PE=3 SV=2	84.4
					Q29471	ANXA13	Annexin A13 OS=Canis lupus familiaris OX=9615 GN=ANXA13 PE=1 SV=2	35.5		E2R4X9	PRPF8	Pre-mRNA processing factor 8 OS=Canis lupus familiaris OX=9615 GN=PRPF8 PE=4 SV=2	273.4
					E2RH48	LOC100855613; PSMC4	26S proteasome AAA-ATPase subunit RPT3 OS=Canis lupus familiaris OX=9615 GN=PSMC4 PE=3 SV=1	47.3		J9NSX3	RACGAP1	Rac GTPase activating protein 1 OS=Canis lupus familiaris OX=9615 GN=RACGAP1 PE=4 SV=1	70.9
					J9JHM3	UBL3	Ubiquitin-like protein OS=Canis lupus familiaris OX=9615 GN=UBL3 PE=4 SV=1	13.1		E2QUF8	CLPTM1L	CLPTM1 like OS=Canis lupus familiaris OX=9615 GN=CLPTM1L PE=3 SV=1	62.4
					E2RK20	SRSF9	Serine and arginine rich splicing factor 9 OS=Canis lupus familiaris OX=9615 GN=SRSF9 PE=4 SV=1	25.6		F1PU47	FHL2	Four and a half LIM domains 2 OS=Canis lupus familiaris OX=9615 GN=FHL2 PE=4 SV=2	32.1
					J9NSD4	JAGN1; IL17RE	Jagunal homolog 1 OS=Canis lupus familiaris OX=9615 GN=JAGN1 PE=3 SV=1	21.1		F1PM56	CPT1A	Carnitine O-palmitoyltransferase OS=Canis lupus familiaris OX=9615 GN=CPT1A PE=3 SV=1	88.1
					E2R2H9	FXR2	FMR1 autosomal homolog 2 OS=Canis lupus familiaris OX=9615 GN=FXR2 PE=3 SV=1	74.1
					E2QU96	PRPF38A	Pre-mRNA-splicing factor 38A OS=Canis lupus familiaris OX=9615 GN=PRPF38A PE=3 SV=2	37.5
					Q9TSZ6	DAG1	Dystroglycan OS=Canis lupus familiaris OX=9615 GN=DAG1 PE=3 SV=1	97.1
					E2RR38	TMED5	Transmembrane emp24 domain-containing protein 5 OS=Canis lupus familiaris OX=9615 GN=TMED5 PE=3 SV=1	26
					E2R659	TIMM17A	Mitochondrial import inner membrane translocase subunit TIM17 OS=Canis lupus familiaris OX=9615 GN=TIMM17A PE=3 SV=1	18
					E2QYD8	RPL35A	60S ribosomal protein L35a OS=Canis lupus familiaris OX=9615 GN=RPL35A PE=3 SV=1	12.5
					Q28250	SPCS2	Signal peptidase complex subunit 2 OS=Canis lupus familiaris OX=9615 GN=SPCS2 PE=1 SV=1	24.9
					F6XRY2	EEF2	Eukaryotic translation elongation factor 2 OS=Canis lupus familiaris OX=9615 GN=EEF2 PE=3 SV=1	95.3
					L7N0I1	MYL12B; LOC480193	Uncharacterized protein OS=Canis lupus familiaris OX=9615 GN=LOC607207 PE=4 SV=1	19.8
					E2RQJ8	SLC30A7	Solute carrier family 30 member 7 OS=Canis lupus familiaris OX=9615 GN=SLC30A7 PE=3 SV=3	41.7
					E2RMN6	SERBP1	SERPINE1 mRNA binding protein 1 OS=Canis lupus familiaris OX=9615 GN=SERBP1 PE=4 SV=2	44.7
					F1PWE4	PANK1	Uncharacterized protein OS=Canis lupus familiaris OX=9615 GN=PANK1 PE=4 SV=2	41.6
					E2RJ67	C20H19orf52; TIMM29	Translocase of inner mitochondrial membrane 29 OS=Canis lupus familiaris OX=9615 GN=TIMM29 PE=4 SV=2	28.9
					E2RCR3	XPC	XPC complex subunit, DNA damage recognition and repair factor OS=Canis lupus familiaris OX=9615 GN=XPC PE=3 SV=2	105.7
					F1PB67	CAMK2A	Calcium/calmodulin-dependent protein kinase OS=Canis lupus familiaris OX=9615 GN=CAMK2A PE=3 SV=2	54.1
					J9PBG8	RBM15	RNA binding motif protein 15 OS=Canis lupus familiaris OX=9615 GN=RBM15 PE=3 SV=1	106.2
					E2R1R4	ATP6V1E1	Uncharacterized protein OS=Canis lupus familiaris OX=9615 GN=ATP6V1E1 PE=3 SV=1	26.2
					J9NVI2	BST2	Bone marrow stromal antigen 2 type 2 OS=Canis lupus familiaris OX=9615 GN=BST2 PE=2 SV=1	20.6
					J9NS76	TIMM22	Mitochondrial import inner membrane translocase subunit TIM22 OS=Canis lupus familiaris OX=9615 GN=TIMM22 PE=3 SV=1	20.1
					J9P0K9	CLDN1	Claudin OS=Canis lupus familiaris OX=9615 GN=CLDN1 PE=3 SV=1	22.8
					J9JHI1	RPS19BP1	40S ribosomal protein S19-binding protein 1 OS=Canis lupus familiaris OX=9615 GN=RPS19BP1 PE=3 SV=1	15
					E2QUA8	COX4I1	Cytochrome c oxidase subunit 4 OS=Canis lupus familiaris OX=9615 GN=COX4I1 PE=3 SV=1	19.6
					E2RQX0	H2AFY2; LOC489024	Core histone macro-H2A OS=Canis lupus familiaris OX=9615 GN=MACROH2A2 PE=4 SV=2	40
					J9JHE2	AHCTF1	AT-hook containing transcription factor 1 OS=Canis lupus familiaris OX=9615 GN=AHCTF1 PE=4 SV=1	255.6
					J9P7B0	ZDBF2	Zinc finger DBF-type containing 2 OS=Canis lupus familiaris OX=9615 GN=ZDBF2 PE=4 SV=1	277.2
					P06583	ATP1B1	Sodium/potassium-transporting ATPase subunit beta-1 OS=Canis lupus familiaris OX=9615 GN=ATP1B1 PE=1 SV=1	35.2
					E2R5Q8	YIPF5	Yip1 domain family member 5 OS=Canis lupus familiaris OX=9615 GN=YIPF5 PE=4 SV=1	28
					E2R4I0	LOC100855927; PRPF3	Pre-mRNA-splicing factor 3 OS=Canis lupus familiaris OX=9615 GN=PRPF3 PE=4 SV=1	77.5
					F1PTP3	NONO	Non-POU domain containing octamer binding OS=Canis lupus familiaris OX=9615 GN=NONO PE=4 SV=2	54.1
					F1PWX8	CDKN2AIP	CDKN2A interacting protein OS=Canis lupus familiaris OX=9615 GN=CDKN2AIP PE=3 SV=2	61
					F1Q317	LGALS9	Galectin OS=Canis lupus familiaris OX=9615 GN=LGALS9 PE=4 SV=1	36
					J9P398	CPSF4	Cleavage and polyadenylation specificity factor subunit 4 OS=Canis lupus familiaris OX=9615 GN=CPSF4 PE=3 SV=1	30.2
					E2RJ26	PSMD11	Proteasome 26S subunit, non-ATPase 11 OS=Canis lupus familiaris OX=9615 GN=PSMD11 PE=3 SV=2	47.4
					E2R9L6	C5H17orf61; TMEM256	Uncharacterized protein OS=Canis lupus familiaris OX=9615 GN=TMEM256 PE=3 SV=2	11.7
					F1PN98	F5	Coagulation factor V OS=Canis lupus familiaris OX=9615 GN=F5 PE=3 SV=2	251.7
					E2QXT5	C18H11orf48; LBHD1; C18H11orf98	Uncharacterized protein OS=Canis lupus familiaris OX=9615 GN=LBHD1 PE=4 SV=3	14.9
					E2QUY7	PSMD3	Proteasome 26S subunit, non-ATPase 3 OS=Canis lupus familiaris OX=9615 GN=PSMD3 PE=3 SV=2	60.9
					E2RB38	TPM3	Tropomyosin 3 OS=Canis lupus familiaris OX=9615 GN=TPM3 PE=3 SV=2	28.9
					E2RLJ3	LSM12	LSM12 homolog OS=Canis lupus familiaris OX=9615 GN=LSM12 PE=3 SV=3	21.7
					E2R841	MOB4; HSPE1	Uncharacterized protein OS=Canis lupus familiaris OX=9615 GN=MOB4 PE=4 SV=1	26
					E2RMK6	EIF2S3	Protein-synthesizing GTPase OS=Canis lupus familiaris OX=9615 GN=EIF2S3 PE=4 SV=1	51
					F1P7R7	WDR43	WD repeat domain 43 OS=Canis lupus familiaris OX=9615 GN=WDR43 PE=4 SV=2	75.7
					F1PC88	C9H9orf114; SPOUT1	SPOUT domain containing methyltransferase 1 OS=Canis lupus familiaris OX=9615 GN=SPOUT1 PE=3 SV=2	41.9
					J9PBC9	ATP5J2; LOC102151856	ATP synthase membrane subunit f OS=Canis lupus familiaris OX=9615 GN=LOC102151856 PE=3 SV=1	10.3
					F1PG47	NDUFB11	Complex I-ESSS OS=Canis lupus familiaris OX=9615 GN=NDUFB11 PE=3 SV=2	17.4
					E2R9D6	ORMDL3	ORM1-like protein OS=Canis lupus familiaris OX=9615 GN=ORMDL3 PE=3 SV=1	17.5
					E2R7L0	RFC3	Replication factor C subunit 3 OS=Canis lupus familiaris OX=9615 GN=RFC3 PE=4 SV=1	40.5
					E2QXD1	ANXA7	Annexin OS=Canis lupus familiaris OX=9615 GN=ANXA7 PE=3 SV=2	52.5
					E2RTC5	IGF2BP1	IGF-II mRNA-binding protein 1 OS=Canis lupus familiaris OX=9615 GN=IGF2BP1 PE=3 SV=2	63.4
					E2R5K3	PYCR2	Pyrroline-5-carboxylate reductase OS=Canis lupus familiaris OX=9615 GN=PYCR2 PE=3 SV=1	33.7
					E2RDX2	CHMP4B	Charged multivesicular body protein 4B OS=Canis lupus familiaris OX=9615 GN=CHMP4B PE=3 SV=1	25
					E2RGT2	TMCO1; LOC478992	Calcium load-activated calcium channel OS=Canis lupus familiaris OX=9615 GN=TMCO1 PE=3 SV=2	21.2
					J9PA85	VRK2	VRK serine/threonine kinase 2 OS=Canis lupus familiaris OX=9615 GN=VRK2 PE=4 SV=1	55.9
					E2R7R4	PDS5A	PDS5 cohesin associated factor A OS=Canis lupus familiaris OX=9615 GN=PDS5A PE=3 SV=1	150.7
					P24408	RAB9A	Ras-related protein Rab-9A OS=Canis lupus familiaris OX=9615 GN=RAB9A PE=1 SV=2	22.8
					F1PWT3	DNASE1L1	Deoxyribonuclease OS=Canis lupus familiaris OX=9615 GN=DNASE1L1 PE=3 SV=2	33.3
					F1PTE2	TRIM25	Tripartite motif containing 25 OS=Canis lupus familiaris OX=9615 GN=TRIM25 PE=4 SV=2	70.4
					F1Q2U8	FMR1	Synaptic functional regulator FMR1 OS=Canis lupus familiaris OX=9615 GN=FMR1 PE=3 SV=2	69.2
					E2RDL8	SF3A1	Splicing factor 3a subunit 1 OS=Canis lupus familiaris OX=9615 GN=SF3A1 PE=4 SV=1	88.7
					J9P8W9	IGF2BP3	Insulin like growth factor 2 mRNA binding protein 3 OS=Canis lupus familiaris OX=9615 GN=IGF2BP3 PE=3 SV=1	63.7
					J9P2U5	C17H2orf18; SLC35F6	Solute carrier family 35 member F6 OS=Canis lupus familiaris OX=9615 GN=SLC35F6 PE=3 SV=1	40.4
					J9NZL4	HS2ST1	Uncharacterized protein OS=Canis lupus familiaris OX=9615 GN=HS2ST1 PE=3 SV=1	41.8
					E2R496	CPSF2	Cleavage and polyadenylation specificity factor subunit 2 OS=Canis lupus familiaris OX=9615 GN=CPSF2 PE=3 SV=1	88.4
					E2QYT6	PLRG1	Pleiotropic regulator 1 OS=Canis lupus familiaris OX=9615 GN=PLRG1 PE=4 SV=1	57.1
					E2QYZ0	ALDH18A1	Delta-1-pyrroline-5-carboxylate synthase OS=Canis lupus familiaris OX=9615 GN=ALDH18A1 PE=3 SV=1	87.2
					E2QRX1	VPS35	Vacuolar protein sorting-associated protein 35 OS=Canis lupus familiaris OX=9615 GN=VPS35 PE=3 SV=1	91.6
					J9P728	LOC100856425; PEX11A	Peroxisomal biogenesis factor 11 alpha OS=Canis lupus familiaris OX=9615 GN=PEX11A PE=4 SV=1	28.4
					E2RL17	EIF2S1	Eukaryotic translation initiation factor 2 subunit 1 OS=Canis lupus familiaris OX=9615 GN=EIF2S1 PE=3 SV=1	36.1
					E2R535	RAB33A	RAB33A, member RAS oncogene family OS=Canis lupus familiaris OX=9615 GN=RAB33A PE=3 SV=1	26.6
					F1PU47	FHL2	Four and a half LIM domains 2 OS=Canis lupus familiaris OX=9615 GN=FHL2 PE=4 SV=2	32.1
					E2RBT1	MRPL11	Mitochondrial ribosomal protein L11 OS=Canis lupus familiaris OX=9615 GN=MRPL11 PE=3 SV=1	20.6
					F1PGZ8	LOC100856475; GPRC5B	G protein-coupled receptor class C group 5 member B OS=Canis lupus familiaris OX=9615 GN=GPRC5B PE=4 SV=2	43
					E2R8A8	RPS7	40S ribosomal protein S7 OS=Canis lupus familiaris OX=9615 GN=RPS7 PE=3 SV=3	22.1
					E2RAC6	ATP6V1B2	Vacuolar proton pump subunit B OS=Canis lupus familiaris OX=9615 GN=ATP6V1B2 PE=3 SV=2	56.5
					E2RP88	S100A14	S100 calcium binding protein A14 OS=Canis lupus familiaris OX=9615 GN=S100A14 PE=4 SV=3	11.5
					F1PM56	CPT1A	Carnitine O-palmitoyltransferase OS=Canis lupus familiaris OX=9615 GN=CPT1A PE=3 SV=1	88.1
					Q34101	CYTB	Cytochrome b OS=Canis lupus familiaris OX=9615 GN=MT-CYB PE=3 SV=2	42.6
					E2RHM4	IDH3A	Isocitrate dehydrogenase [NAD] subunit, mitochondrial OS=Canis lupus familiaris OX=9615 GN=IDH3A PE=3 SV=1	39.7
					E2R360	ATP6V0A2	V-type proton ATPase subunit a OS=Canis lupus familiaris OX=9615 GN=ATP6V0A2 PE=3 SV=1	97.8
					E2QUJ8	GHITM	Growth hormone inducible transmembrane protein OS=Canis lupus familiaris OX=9615 GN=GHITM PE=3 SV=1	37.2
					E2QX82	PCDH12	Protocadherin 12 OS=Canis lupus familiaris OX=9615 GN=PCDH12 PE=4 SV=2	130.9
